# Supplementary material for: Identification and validation of a combined hypoxia and immune index for triple‐negative breast cancer
Source: Mol Oncol. 2020 Jul 1;14(11):2814–33. doi: 10.1002/1878-0261.12747 (PMC7607163; doi:10.1002/1878-0261.12747)
Supplement: Supplementary file 12 — Table S3. Correlation between CIHI and xCell results. [file MOL2-14-2814-s012.xlsx]

## Sheet: Sheet1
	METABRIC			TCGA			GSE58812			FUSCC
	r	P		r	P		r	P		r	P
aDC	-0.682395	<0.001		-0.628587	<0.001		-0.780037	<0.001		-0.810685	<0.001
Adipocytes	0.079961	0.169313		-0.0242534	0.762283		-0.0446371	0.648006		0.0422232	0.424465
Astrocytes	0.149068	0.0100953		0.111612	0.162664		0.0442258	0.651036		0.118916	0.0240429
Basophils	-0.362193	<0.001		-0.131243	0.100234		-0.202374	0.0365754		-0.323847	<0.001
B-cells	-0.706355	<0.001		-0.625214	<0.001		-0.692245	<0.001		-0.761046	<0.001
CD4+ memory T-cells	-0.726679	<0.001		-0.724505	<0.001		-0.859639	<0.001		-0.809857	<0.001
CD4+ naive T-cells	-0.414742	<0.001		-0.452308	<0.001		-0.254081	0.00826989		-0.551916	<0.001
CD4+ T-cells	-0.489872	<0.001		-0.246357	0.00180664		-0.825321	<0.001		-0.753836	<0.001
CD4+ Tcm	-0.165484	0.0042415		0.241883	0.00219956		-0.224342	0.0201768		-0.289489	<0.001
CD4+ Tem	-0.361523	<0.001		0.00401761	0.960043		-0.613503	<0.001		-0.515493	<0.001
CD8+ naive T-cells	-0.206294	<0.001		-0.315333	<0.001		0.460694	<0.001		-0.456834	<0.001
CD8+ T-cells	-0.678293	<0.001		-0.559749	<0.001		-0.716886	<0.001		-0.764086	<0.001
CD8+ Tcm	-0.730538	<0.001		-0.682771	<0.001		-0.79579	<0.001		-0.814619	<0.001
CD8+ Tem	-0.656189	<0.001		-0.154481	0.0526195		-0.816333	<0.001		-0.652969	<0.001
cDC	-0.326181	<0.001		-0.279467	<0.001		-0.52282	<0.001		-0.558487	<0.001
Chondrocytes	0.186201	0.00126574		0.129289	0.105439		0.350711	<0.001		0.107756	0.0410151
Class-switched memory B-cells	-0.670949	<0.001		-0.512047	<0.001		-0.707075	<0.001		-0.733251	<0.001
CLP	-0.129402	0.0257435		0.0194007	0.808819		-0.104249	0.285246		0.0465069	0.378961
CMP	0.102433	0.0779853		-0.048286	0.546856		0.326087	<0.001		0.100484	0.0568129
DC	-0.542535	<0.001		-0.553392	<0.001		-0.736837	<0.001		-0.674517	<0.001
Endothelial cells	0.00568294	0.922309		0.114411	0.152313		0.226825	0.0188012		-0.174545	<0.001
Eosinophils	0.142932	0.0136808		0.188443	0.017732		0.08654	0.375441		0.0819106	0.120819
Epithelial cells	0.224527	<0.001		0.236478	0.0027768		0.625725	<0.001		0.391288	<0.001
Erythrocytes	0.139077	0.0164681		-0.091421	0.253282		0.446577	<0.001		-0.00993408	0.851006
Fibroblasts	0.103933	0.0737054		-0.0397808	0.619709		0.388102	<0.001		-0.121811	0.0207895
GMP	0.134621	0.0202975		0.023564	0.768846		-0.0427618	0.661868		-0.246182	<0.001
Hepatocytes	0.168869	0.00351209		-0.0953637	0.233299		0.221063	0.0221246		-0.0761963	0.149079
HSC	0.0803793	0.167086		0.0541098	0.499521		0.0811177	0.406198		-0.00819533	0.876855
iDC	-0.190476	<0.001		-0.114241	0.152927		-0.326073	<0.001		-0.350069	<0.001
Keratinocytes	0.115939	0.045894		0.124422	0.119327		0.438112	<0.001		0.297785	<0.001
ly Endothelial cells	-0.096348	0.0974614		0.150245	0.0595288		-0.0826439	0.397395		-0.16748	0.00142662
Macrophages	-0.304648	<0.001		-0.391555	<0.001		-0.465245	<0.001		-0.407268	<0.001
Macrophages M1	-0.420606	<0.001		-0.361935	<0.001		-0.620869	<0.001		-0.495033	<0.001
Macrophages M2	0.1753	0.00243065		0.0636649	0.426784		-0.206104	0.0331846		-0.257982	<0.001
Mast cells	-0.212178	<0.001		-0.420396	<0.001		-0.35991	<0.001		-0.541846	<0.001
Megakaryocytes	0.126662	0.0290761		-0.0431786	0.590102		-0.183504	0.0584926		-0.138028	0.00873227
Melanocytes	-0.0914539	0.115779		-0.170775	0.0319247		0.11965	0.219616		-0.0651117	0.217792
Memory B-cells	-0.661331	<0.001		-0.436559	<0.001		-0.589255	<0.001		-0.68042	<0.001
MEP	0.258532	<0.001		0.257801	0.00107456		0.400549	<0.001		0.357449	<0.001
Mesangial cells	0.228159	<0.001		-0.0899717	0.260916		-0.038223	0.695885		-0.167519	0.00142289
Monocytes	-0.211263	<0.001		-0.309402	<0.001		-0.469878	<0.001		-0.409995	<0.001
MPP	-0.228096	<0.001		0.0643259	0.421989		-0.737557	<0.001		-0.0759248	0.150537
MSC	0.0430101	0.460248		0.42006	<0.001		0.405226	<0.001		0.309321	<0.001
mv Endothelial cells	-0.100064	0.0851548		0.196264	0.0134548		0.0259855	0.790483		-0.260514	<0.001
Myocytes	0.180562	0.001782		0.0988534	0.216559		0.240321	0.0126541		0.31813	<0.001
naive B-cells	-0.538379	<0.001		-0.578816	<0.001		-0.553004	<0.001		-0.49527	<0.001
Neurons	0.174743	0.00251068		0.236219	0.00280764		0.312322	0.00105635		0.381381	<0.001
Neutrophils	0.331585	<0.001		-0.114372	0.152455		-0.0345929	0.723538		0.151381	0.00399094
NK cells	-0.316408	<0.001		-0.0677075	0.397953		-0.888278	<0.001		-0.419415	<0.001
NKT	0.030842	0.596524		0.148398	0.0627665		0.0976262	0.317125		0.0656206	0.21421
Osteoblast	0.362445	<0.001		0.289417	<0.001		0.278652	0.00365682		0.302695	<0.001
pDC	-0.742388	<0.001		-0.653532	<0.001		-0.841155	<0.001		-0.664689	<0.001
Pericytes	0.153675	0.00797821		0.314154	<0.001		0.607139	<0.001		0.286274	<0.001
Plasma cells	-0.588508	<0.001		-0.166891	0.0360951		-0.0989944	0.310357		-0.548567	<0.001
Platelets	-0.0127931	0.82622		0.0200972	0.802094		-0.433482	<0.001		-0.27745	<0.001
Preadipocytes	-0.0887699	0.126911		0.066194	0.408608		-0.269684	0.00496776		-0.403453	<0.001
pro B-cells	-0.440973	<0.001		-0.0868801	0.277723		-0.269204	0.0050486		-0.376843	<0.001
Sebocytes	0.0485865	0.404119		0.156191	0.0500258		0.302649	0.00153225		0.225986	<0.001
Skeletal muscle	-0.000690961	0.990539		0.224025	0.00466002		0.128736	0.186329		-0.135942	0.00981308
Smooth muscle	0.166472	0.00401572		-0.134118	0.0929465		0.286567	0.00276723		0.370449	<0.001
Tgd cells	-0.138985	0.0165407		0.0156171	0.845583		-0.584283	<0.001		-0.755956	<0.001
Th1 cells	-0.201836	<0.001		0.138009	0.0837642		0.174577	0.0721038		0.0128784	0.80761
Th2 cells	-0.492183	<0.001		-0.194011	0.0145829		-0.320297	<0.001		-0.229912	<0.001
Tregs	-0.388384	<0.001		-0.136605	0.0869904		-0.487888	<0.001		-0.694625	<0.001
