# Supplementary material for: Identification and validation of a combined hypoxia and immune index for triple‐negative breast cancer
Source: Mol Oncol. 2020 Jul 1;14(11):2814–33. doi: 10.1002/1878-0261.12747 (PMC7607163; doi:10.1002/1878-0261.12747)
Supplement: Supplementary file 13 — Appendix S1. Cell cycle correlation. [file MOL2-14-2814-s013.xlsx]

## Sheet: Sheet1
METABRIC				TCGA				GSE58812				FUSCC
	r	P			r	P			r	P			r	P
ABL1	0.128597	0.0266867		ABL1	-0.0653418	0.414681		ABI1	-0.367547	9.83973e-05		ABL1	0.117414	0.0258981
ACVR1	0.154706	0.00756214		ACVR1	-0.121649	0.127853		ACHE	-0.0794249	0.416095		ACVR1	0.218248	2.95e-05
ACVR1B	0.184191	0.00143146		ACVR1B	-0.12457	0.118887		ACVRL1	-0.129254	0.184546		ACVR1B	0.23952	4.31e-06
AFAP1L2	-0.18672	0.00122589		AFAP1L2	-0.105746	0.186048		ADAMTS1	-0.091014	0.351164		AFAP1L2	-0.13773	0.00887985
AHR	-0.0964983	0.0969378		AHR	-0.268473	0.000647984		ADAMTS8	-0.0579753	0.553077		AHR	-0.212009	5.02e-05
AIF1	-0.330231	5.49299e-09		AIF1	-0.546869	1.05693e-13		ADRA1A	0.0442996	0.650492		AIF1	-0.513359	0
AKAP8	-0.161293	0.00533264		AKAP8	-0.116617	0.144512		ADRA1B	-0.0660965	0.498776		AKAP8	0.0325584	0.538049
ALOX15B	0.0854248	0.141924		ALOX15B	-0.0752542	0.347345		ADRA1D	0.035914	0.713431		ALOX15B	0.0383236	0.468528
ANAPC10	-0.103338	0.0753784		ANAPC10	-0.28395	0.000299694		ADRA2A	-0.237001	0.0139758		ANAPC10	-0.132369	0.0119418
ANAPC11	0.0845788	0.145928		ANAPC11	0.129559	0.104707		AGGF1	-0.172907	0.0749131		ANAPC11	0.203158	0.000103686
ANAPC2	0.058559	0.314514		ANAPC2	0.0320327	0.689488		AIF1	-0.632312	2.77556e-13		ANAPC2	0.0515626	0.329273
ANAPC4	-0.193064	0.000823711		ANAPC4	-0.300699	0.000123564		AIMP1	-0.0640985	0.511871		ANAPC4	-0.139087	0.00822567
ANAPC5	-0.0997669	0.0860913		ANAPC5	-0.123286	0.122766		ALOX12	0.10731	0.271259		ANAPC5	0.077899	0.140177
ANLN	-0.00195314	0.973262		ANLN	-0.079112	0.323115		ALOX15B	0.0959854	0.325365		ANLN	0.123375	0.0191971
APBB1	0.097648	0.093005		APBB1	-0.0245026	0.759914		ANG	0.340406	0.000333741		APBB1	-0.0262924	0.619038
APC	0.0346037	0.552504		APBB2	-0.0643347	0.421925		APC	-0.0955987	0.327327		APBB2	0.209488	6.19e-05
ARAP1	-0.232288	5.30594e-05		APC	-0.169096	0.0336743		APPL1	-0.174039	0.0729984		APC	0.0420523	0.426344
ASNS	-0.127419	0.0281212		ARAP1	-0.231282	0.00345755		APPL2	-0.192461	0.0470268		ARAP1	-0.122675	0.0198966
ATM	-0.0194352	0.738712		ASNS	-0.10745	0.179016		AREG	0.346225	0.000259219		ASNS	-0.0144453	0.784744
ATR	-0.139019	0.0165141		ATM	-0.371756	1.51465e-06		ARHGEF1	-0.0639023	0.513166		ATM	-0.543131	0
ATRIP	-0.0694548	0.23273		ATR	-0.324722	3.14567e-05		ARHGEF2	0.0517745	0.596372		ATR	-0.0600298	0.255936
AURKA	0.0343912	0.554948		ATRIP	-0.0791364	0.322966		ARTN	0.219764	0.0229395		ATRIP	-0.0183901	0.728033
BCAT1	0.0378137	0.516239		AURKA	-0.158965	0.0460433		ATP8A2	0.166676	0.0861824		AURKA	0.0126158	0.811458
BCCIP	0.080492	0.16649		BCAT1	-0.0464815	0.561957		B4GALT7	0.289774	0.00246605		BCAT1	0.00880691	0.867747
BIRC5	-0.0975806	0.0932318		BCCIP	-0.126459	0.113351		BAP1	0.19156	0.0480884		BCCIP	0.113543	0.0312551
BMP2	-0.045575	0.433909		BIRC5	-0.0901897	0.259758		BCAR1	0.496973	5.18378e-08		BIRC5	0.0353228	0.504082
BMP4	0.184439	0.00141004		BMP2	-0.0803047	0.315851		BCAT1	0.0269892	0.782587		BMP2	-0.115157	0.0289164
BMP7	0.00790922	0.892033		BMP4	-0.0382424	0.633321		BIN1	-0.365155	0.000110069		BMP4	0.136372	0.00958115
BOLL	0.102342	0.0782531		BMP7	-0.0351239	0.661292		BLZF1	-0.0420757	0.666968		BMP7	-0.00755613	0.886392
BRCA2	0.0388256	0.505067		BOLL	-0.0826474	0.301894		BMP10	-0.118527	0.224006		BOLL	-0.267787	2.5e-07
BRSK1	-0.231347	5.70027e-05		BRCA2	-0.24113	0.0022728		BMPR2	0.086669	0.374727		BRCA2	-0.281473	5.57e-08
BTG3	0.109319	0.0598806		BRSK1	0.152284	0.0561162		BNC1	-0.040523	0.678566		BRSK1	0.11382	0.0308425
BTG4	-0.0241729	0.678221		BTG3	-0.0115599	0.885377		BNIPL	0.284861	0.00294057		BTG3	0.0849742	0.10749
BUB1	-0.124468	0.0320055		BTG4	-0.118114	0.139393		BRCA1	-0.130655	0.179794		BTG4	0.129322	0.0140689
CCNA1	-0.107815	0.0635057		BUB1	-0.142046	0.0750191		BRCA2	-0.0544438	0.577548		BUB1	-0.0549881	0.298115
CCNA2	-0.141557	0.0146239		BUB1B	-0.0705262	0.378557		BST2	-0.352809	0.000193609		BUB1B	0.0267662	0.612733
CCND1	0.122182	0.0353213		CCNA1	-0.178397	0.0249204		BTC	0.0745312	0.445485		CCNA1	-0.070078	0.184627
CCND2	-0.542645	0		CCNA2	-0.17899	0.0244353		BTG1	-0.35703	0.000160026		CCNA2	-0.0140307	0.790777
CCND3	-0.276945	1.24827e-06		CCND1	-0.0543554	0.497573		BTG2	-0.311821	0.00107723		CCND1	0.137275	0.00910947
CCNE2	0.04059	0.485895		CCND2	-0.457812	1.4675e-09		BTG3	0.0938598	0.336243		CCND2	-0.527364	0
CCNG1	-0.113116	0.0514829		CCND3	-0.211399	0.00766804		BTG4	-0.116019	0.234031		CCND3	-0.291435	1.77e-08
CCNG2	0.00113964	0.984396		CCNE2	-0.070444	0.379114		BUB1	-0.0741688	0.447707		CCNE2	0.047746	0.366377
CCNK	-0.0109622	0.850777		CCNG1	-0.138328	0.0830443		BUB1B	-0.0286742	0.769381		CCNG1	0.0234577	0.657337
CCNT1	0.00223805	0.969363		CCNG2	-0.339749	1.25796e-05		BUB3	0.00837601	0.931764		CCNG2	0.0860549	0.103075
CCNT2	-0.0868691	0.135284		CCNK	-0.0846737	0.290155		CADM1	0.293875	0.00212417		CCNK	0.0608024	0.249857
CD28	-0.402898	5.10259e-13		CCNT1	-0.228452	0.00388841		CALCA	0.166286	0.0869316		CCNT1	0.0404036	0.444718
CDC123	-0.0107519	0.853606		CCNT2	-0.202837	0.010588		CAPN1	0.0226787	0.816643		CCNT2	-0.115165	0.0289049
CDC16	-0.0422331	0.4684		CCP110	-0.179718	0.0238518		CAPNS1	0.12203	0.210518		CCP110	0.0487776	0.3561
CDC20	-0.0192887	0.740611		CD28	-0.589758	4.44089e-16		CBFA2T2	0.0407289	0.677024		CD28	-0.611532	0
CDC23	-0.194261	0.000763132		CDC123	-0.158481	0.0467181		CBFA2T3	-0.496081	5.52286e-08		CDC123	0.0270498	0.608971
CDC25A	-0.0587578	0.312871		CDC16	-0.136481	0.0872792		CCDC88A	-0.246523	0.0104752		CDC16	0.0631304	0.232149
CDC25B	-0.20125	0.000484073		CDC20	-0.0128986	0.87221		CCKBR	0.27624	0.00397488		CDC20	0.0400083	0.44919
CDC25C	-0.00414173	0.943337		CDC23	-0.23109	0.00348531		CCL23	-0.478282	1.88578e-07		CDC23	0.0565748	0.284369
CDC27	-0.00879327	0.880051		CDC25A	-0.0503515	0.52982		CD160	-0.595838	1.28573e-11		CDC25A	-0.0474404	0.369455
CDC37	0.0432211	0.458048		CDC25B	-0.16704	0.0359277		CD164	-0.0844316	0.387229		CDC25B	-0.0655216	0.214904
CDC45	-0.0178806	0.758939		CDC25C	-0.0990646	0.215574		CD24	0.0983267	0.313648		CDC25C	0.00129836	0.980415
CDC6	0.0488011	0.402044		CDC27	-0.141659	0.0758227		CD274	-0.787672	0		CDC27	-0.0445009	0.399886
CDC7	-0.0433942	0.456248		CDC37	0.143299	0.0724592		CD276	0.419381	6.91624e-06		CDC37	0.229282	1.11e-05
CDCA5	-0.0661943	0.255451		CDC45	0.0402596	0.615498		CD28	-0.683183	4.44089e-16		CDC45	0.0592656	0.262049
CDK10	0.0350141	0.547799		CDC6	-0.102673	0.199238		CD33	-0.557241	4.55156e-10		CDC6	-0.0793337	0.132998
CDK13	-0.132606	0.0222687		CDC7	-0.167146	0.0358079		CD3E	-0.325111	0.000633653		CDC7	-0.081417	0.123081
CDK2	0.0231665	0.690914		CDCA5	-0.0763008	0.340661		CD40LG	-0.657272	1.46549e-14		CDCA5	0.0155881	0.768183
CDK4	0.125018	0.0312484		CDK10	0.0166165	0.835837		CD47	-0.486666	1.06675e-07		CDK10	0.165673	0.00160876
CDK5R1	0.0720927	0.215421		CDK13	-0.241258	0.00226021		CD70	-0.417456	7.69511e-06		CDK13	0.0216231	0.68262
CDK5R2	0.0348556	0.549613		CDK2	-0.142377	0.0743348		CD74	-0.633868	2.33147e-13		CDK2	0.172047	0.00104737
CDK5RAP1	0.0233667	0.688382		CDK2AP1	0.0508413	0.525819		CD79A	-0.354944	0.000175878		CDK2AP1	0.239624	4.27e-06
CDK5RAP3	0.294571	2.3371e-07		CDK4	-0.0714997	0.371994		CD81	-0.16622	0.0870582		CDK4	0.240148	4.06e-06
CDK6	-0.0283792	0.626178		CDK5R1	-0.029903	0.709168		CD86	-0.690012	2.22045e-16		CDK5R1	-0.0112779	0.831136
CDK7	0.0149165	0.797953		CDK5R2	-0.0350083	0.662338		CDC123	-0.121967	0.210754		CDK5R2	0.211283	5.33e-05
CDKN1A	0.119278	0.0399491		CDK5RAP1	-0.20874	0.00848727		CDC14A	-0.522097	8.05151e-09		CDK5RAP1	0.0957996	0.0694431
CDKN1B	-0.276781	1.26731e-06		CDK5RAP3	-0.0143529	0.857946		CDC16	-0.0833186	0.393539		CDK5RAP3	-0.0602484	0.254206
CDKN1C	0.164844	0.00439393		CDK6	-0.135276	0.0901338		CDC25A	-0.0384217	0.694383		CDK6	0.0328845	0.533983
CDKN2A	-0.0876706	0.131703		CDK7	-0.123131	0.123242		CDC25B	-0.155906	0.108806		CDK7	0.173033	0.000978796
CDKN2B	0.0897323	0.122828		CDKN1A	0.155472	0.0511029		CDC25C	0.0250299	0.79802		CDKN1A	0.113922	0.0306919
CDKN2C	-0.148416	0.0104318		CDKN1B	-0.2903	0.000215567		CDC27	-0.109192	0.262895		CDKN1B	-0.366012	7.46e-13
CDKN2D	-0.0676656	0.245015		CDKN1C	0.0381511	0.634133		CDC6	-0.0584749	0.549655		CDKN1C	0.0861393	0.102737
CDKN3	0.018248	0.754144		CDKN2A	-0.0854069	0.285983		CDC7	-0.215522	0.0257832		CDKN2A	0.00232924	0.964872
CENPE	-0.0220956	0.704517		CDKN2B	-0.0672372	0.401246		CDCA7	-0.055781	0.568223		CDKN2B	0.175943	0.000799767
CENPF	-0.00518975	0.929033		CDKN2C	-0.173502	0.0292478		CDH13	0.245714	0.0107393		CDKN2C	-0.0839448	0.111833
CEP250	0.104772	0.0713956		CDKN2D	-0.0479996	0.549239		CDK10	0.225533	0.0195062		CDKN2D	-0.0571388	0.279588
CETN1	-0.152891	0.00830789		CDKN3	-0.105037	0.189032		CDK13	-0.0314711	0.747607		CDKN3	-0.00344859	0.948011
CETN3	-0.0980222	0.0917527		CDT1	0.0406308	0.612243		CDK2	0.225943	0.0192804		CDT1	0.0772401	0.143572
CHEK1	0.0117386	0.840345		CENPE	-0.186082	0.0192357		CDK4	0.0561878	0.5654		CENPE	0.00342261	0.948402
CHEK2	-0.0164808	0.777295		CENPF	-0.081832	0.306705		CDK5	0.00941439	0.923329		CENPF	0.0302091	0.567787
CHFR	-0.132651	0.0222226		CEP250	-0.15923	0.0456776		CDK5R1	0.0088903	0.927585		CEP250	0.0620403	0.240327
CHMP1A	0.0762958	0.189782		CETN1	-0.138379	0.0829281		CDK6	-0.0126276	0.897285		CETN1	0.172062	0.00104634
CIHI	1	NA		CETN3	-0.0782054	0.328709		CDK7	0.100022	0.305336		CETN3	0.0795904	0.131744
CIT	-0.0475946	0.413794		CHEK1	-0.0783301	0.327936		CDK9	-0.0275378	0.77828		CHEK1	0.0506609	0.337813
CITED2	0.0488483	0.401589		CHEK2	-0.144598	0.0698813		CDKN1A	0.178619	0.0656534		CHEK2	-0.0218129	0.679987
CKAP5	0.00853126	0.8836		CHFR	-0.134424	0.0921968		CDKN1C	0.141225	0.146788		CHFR	-0.0978691	0.0636059
CKS1B	-0.0566856	0.330273		CHMP1A	-0.117502	0.141468		CDKN2A	-0.160554	0.0985327		CHMP1A	0.245066	2.53e-06
CKS2	-0.153936	0.00787096		CIHI	1	NA		CDKN2B	0.107139	0.272029		CIHI	1	NA
CLIP1	-0.0867683	0.135739		CIT	-0.126346	0.113676		CDKN2C	-0.175856	0.0700098		CIT	0.0570573	0.280276
CNTROB	0.197949	0.000601321		CITED2	-0.125093	0.117333		CDKN2D	-0.26566	0.0056817		CITED2	0.0324475	0.539434
CUL1	-0.248302	1.49714e-05		CKAP5	-0.163334	0.0403094		CDKN3	-0.0994044	0.308348		CKAP5	0.0742071	0.160015
CUL2	-0.0497016	0.393405		CKS1B	-0.044446	0.579226		CGREF1	0.109867	0.259938		CKS1B	0.0597993	0.257769
CUL3	-0.0279807	0.631035		CKS2	-0.0805724	0.314235		CGRRF1	0.132987	0.172083		CKS2	0.0105399	0.842035
CUL4A	-0.058281	0.316821		CLIP1	-0.180119	0.0235347		CHEK1	-0.0198966	0.838811		CLIP1	0.167088	0.00146443
CUL5	-0.0403266	0.488732		CNTROB	0.0633337	0.429198		CHRM1	0.118468	0.224238		CNTROB	0.193368	0.000223347
DBF4	-0.00438404	0.940028		CUL1	-0.19294	0.0151476		CHRM3	0.226484	0.0189854		CUL1	-0.0892137	0.0909907
DCTN2	0.313811	3.28515e-08		CUL2	-0.120338	0.132045		CHRM4	0.188749	0.0515301		CUL2	-0.00706616	0.893714
DCTN3	0.100738	0.0830654		CUL3	-0.179818	0.0237722		CHRM5	0.0133427	0.891502		CUL3	-0.0187892	0.722371
DDB1	0.224627	9.42832e-05		CUL4A	-0.189034	0.0173721		CHRNA10	0.0599941	0.539316		CUL4A	0.177837	0.000700106
DDX11	-0.0884645	0.128229		CUL5	-0.157833	0.047635		CIAO1	0.112003	0.250729		CUL5	-0.019121	0.717675
DHRS2	0.0390564	0.502536		CXCL8	0.109284	0.171665		CIHI	1	NA		CXCL8	0.213674	4.36e-05
DIRAS3	0.0795365	0.171596		DBF4	-0.203364	0.0103837		CKLF	-0.295793	0.00197943		DBF4	-0.0650638	0.218132
DLG1	0.0786621	0.17637		DCTN2	0.0245513	0.759452		CKS1B	-0.0503054	0.606848		DCTN2	0.319088	5.79e-10
DLGAP5	-0.0578715	0.320239		DCTN3	-0.0144624	0.856873		CKS2	-0.143741	0.139653		DCTN3	0.215604	3.7e-05
DMC1	-0.0710575	0.2221		DDB1	-0.0290846	0.716783		CLEC11A	0.352677	0.000194752		DDB1	0.33953	3.66e-11
DTYMK	0.21428	0.00019878		DDX11	-0.142797	0.0734758		CLK1	-0.128521	0.18707		DDX11	-0.0193463	0.714493
DUSP13	0.00928018	0.873463		DHRS2	-0.0282753	0.724341		CNOT8	-0.215993	0.0254535		DHRS2	0.173816	0.000927331
E2F1	-0.0528897	0.363732		DIRAS3	0.0347101	0.66504		COL18A1	0.252101	0.00880378		DIRAS3	0.0774095	0.142693
EGF	-0.00487828	0.933282		DLG1	-0.139788	0.0798135		COL4A3	-0.130773	0.179397		DLG1	0.170248	0.00118403
EGFL6	-0.293659	2.55606e-07		DLGAP5	-0.105317	0.18785		CREG1	-0.301848	0.00157928		DLGAP5	-0.0226512	0.668407
EIF4G2	0.0618639	0.287934		DMC1	-0.164314	0.0391095		CRIP1	-0.0688449	0.481053		DMC1	-0.108871	0.0389577
ERCC2	0.0849919	0.143962		DTYMK	-4.10734e-05	0.999591		CRTAM	-0.78908	0		DTYMK	0.101555	0.0542106
ERCC3	0.0197902	0.734117		DUSP13	-0.0413883	0.605621		CSE1L	-0.120502	0.216328		DUSP13	0.0869966	0.0993467
ERN1	-0.0304469	0.601239		E2F1	-0.0264893	0.741113		CSF1	-0.324654	0.000645585		E2F1	0.0812974	0.123635
ESPL1	0.0605177	0.298573		EGF	-0.0499651	0.532986		CSF1R	-0.461352	5.69538e-07		EGF	0.155781	0.00304092
FANCG	-0.119796	0.0390885		EGFL6	-0.303114	0.00010825		CSF3	0.0751735	0.441563		EGFL6	-0.340723	3.09e-11
FBXO5	-0.0554314	0.341101		EIF4G2	-0.18844	0.0177336		CTBP1	0.127933	0.189114		EIF4G2	0.166501	0.00152281
FOXC1	0.0218716	0.707375		EPGN	-0.0573979	0.47378		CTBP2	0.406926	1.36379e-05		EPGN	0.129411	0.0140022
FOXN3	-0.170589	0.00318673		ERCC2	0.0982614	0.219337		CTF1	0.196732	0.0422548		ERCC2	0.186801	0.000366102
FOXO4	0.0995228	0.0868662		ERCC3	-0.127061	0.11163		CTNNBIP1	0.291298	0.00233364		ERCC3	0.00479762	0.927721
GADD45A	-0.0466982	0.422654		EREG	-0.0170455	0.83166		CUL1	-0.240763	0.0124869		EREG	0.057647	0.275326
GAS1	0.0318077	0.585072		ERN1	-0.239913	0.00239592		CUL2	-0.159898	0.0999336		ERN1	-0.364287	9.72e-13
GFI1B	-0.141011	0.0150137		ESPL1	-0.122142	0.126305		CUL3	-0.0731454	0.454015		ESPL1	-0.00372585	0.943838
GML	0.0700191	0.228947		FANCG	-0.0871776	0.276075		CUL4A	0.00540766	0.955915		FANCG	0.0760068	0.150096
GMNN	-0.0540591	0.353206		FBXO5	-0.182797	0.0215119		CUL5	-0.127932	0.189116		FBXO5	-0.0883381	0.0942206
GPS1	0.0543797	0.350354		FOXC1	0.082474	0.302913		CXCL1	-0.242285	0.0119247		FOXC1	0.0412189	0.435576
GPS2	-0.00390903	0.946515		FOXN3	-0.167569	0.0353358		CXCL10	-0.715316	0		FOXN3	-0.113131	0.0318787
GSPT1	-0.0136638	0.814601		FOXO4	-0.140613	0.0780346		CXCL5	0.044515	0.648905		FOXO4	-0.0124841	0.81339
GTF2H1	-0.127424	0.0281143		GADD45A	-0.108788	0.17363		CXCL8	0.186534	0.0543824		GADD45A	0.121418	0.0212083
GTPBP4	-0.095709	0.0997132		GAS1	-0.00639377	0.936451		CXCR2	-0.644311	7.01661e-14		GAS1	0.107239	0.0420007
HCFC1	-0.198082	0.000596134		GFI1	-0.639022	0		DAB2	-0.222311	0.021365		GFI1	-0.811467	0
HEXIM2	-0.0216683	0.709973		GFI1B	-0.169255	0.033506		DCTN2	0.353794	0.000185231		GFI1B	-0.0316206	0.549825
HPGD	-0.0381083	0.512974		GML	-0.125577	0.115911		DDX11	-0.0521662	0.593592		GML	-0.302056	4.97e-09
HSPA2	0.150179	0.00954364		GMNN	0.028826	0.719195		DEC1	-0.0164337	0.866578		GMNN	0.00480919	0.927547
HUS1	0.0832839	0.152223		GPS1	0.0875001	0.274295		DERL2	-0.111934	0.251024		GPS1	0.220056	2.53e-05
IFNW1	0.0525434	0.366886		GPS2	-0.182127	0.022003		DHPS	0.0769611	0.430749		GPS2	-0.123122	0.0194475
ING4	-0.0792342	0.173235		GSPT1	-0.0998465	0.211955		DLEC1	-0.160647	0.0983342		GSPT1	0.182804	0.000490622
INHA	0.155803	0.00714107		GTF2H1	-0.263961	0.000804537		DLG1	0.0558153	0.567985		GTF2H1	0.00136112	0.979468
INHBA	-0.123784	0.0329684		GTPBP4	-0.125525	0.116062		DLG5	0.385717	4.07893e-05		GTPBP4	0.0610367	0.248033
JMY	-0.105191	0.0702627		HCFC1	-0.154337	0.0528429		DNAJA2	0.0605623	0.535474		HCFC1	0.0849978	0.107392
KAT2B	-0.131791	0.0231113		HERC5	-0.553544	4.57412e-14		DNPH1	-0.0660769	0.498903		HERC5	-0.541264	0
KATNA1	0.000406752	0.994431		HEXIM1	-0.0265228	0.740798		DTYMK	0.186799	0.0540345		HEXIM1	0.00833288	0.874805
KHDRBS1	-0.126646	0.0290965		HEXIM2	-0.0547266	0.494637		DUSP22	-0.168975	0.0818767		HEXIM2	-0.183398	0.00046994
KIF11	-0.0684892	0.239305		HPGD	-0.239767	0.0024111		E2F1	0.177786	0.0669436		HPGD	-0.126962	0.0159389
KIF15	-0.0678058	0.244036		HSPA2	0.019662	0.806295		E4F1	0.246782	0.0103916		HSPA2	0.253831	1.06e-06
KIF22	-0.0144163	0.80459		HUS1	-0.0984774	0.21832		EBI3	-0.683763	4.44089e-16		HUS1	0.0317731	0.547901
KIF23	0.0210526	0.717857		IFNW1	-0.136055	0.08828		EDN1	0.268399	0.00518655		IFNW1	-0.00979431	0.853078
KIF25	-0.114259	0.049155		ING4	-0.213145	0.00716895		EEF1E1	-0.0761676	0.43553		ING4	0.0594711	0.260395
KIF2C	-0.0519722	0.372126		INHA	0.232864	0.00323586		EGFR	0.0985621	0.312485		INHA	0.248736	1.77e-06
KNTC1	-0.199521	0.000542554		INHBA	0.0666379	0.405466		EGR4	0.181573	0.0612434		INHBA	0.281411	5.61e-08
KPNA2	-0.0677691	0.244292		JMY	-0.142332	0.0744287		EHF	0.256079	0.00775995		JMY	0.0144857	0.784157
KRT7	0.236116	3.95212e-05		KAT2B	-0.428693	1.91491e-08		EID2	0.135466	0.164155		KAT2B	-0.486488	0
LATS1	0.00527449	0.927877		KATNA1	-0.0841017	0.293438		EIF2AK2	-0.486732	1.0619e-07		KATNA1	0.0836689	0.11302
LATS2	0.235531	4.13569e-05		KHDRBS1	-0.141553	0.0760454		EIF5A	-0.0784796	0.421683		KHDRBS1	0.136757	0.00937729
LIG3	0.131918	0.0229787		KIAA1429	-0.100379	0.209516		EIF5A2	0.150015	0.123005		KIAA1429	0.143141	0.00651858
MAD2L1	-0.0803697	0.167137		KIF11	-0.150394	0.0592737		ELANE	0.0295022	0.762916		KIF11	-0.00577345	0.913073
MAD2L2	-0.0238371	0.682446		KIF15	-0.191373	0.0160081		ELF4	-0.346098	0.000260671		KIF15	0.0199919	0.705402
MADD	0.183051	0.00153409		KIF22	0.0367547	0.646604		ELF5	-0.0431533	0.658964		KIF22	0.0908896	0.0850555
MAP2K6	-0.0953513	0.100992		KIF23	-0.0506679	0.527233		ELN	-0.0093997	0.923448		KIF23	0.0661376	0.210614
MAP3K11	-0.0217764	0.708591		KIF25	-0.223761	0.0047101		EMP1	0.234429	0.0150807		KIF25	-0.0717706	0.17422
MAPK12	-0.0172485	0.767212		KIF2C	-0.0907099	0.257008		EMP2	0.40238	1.73577e-05		KIF2C	0.0268263	0.611934
MCM2	0.0118036	0.839472		KNTC1	-0.238876	0.00250563		EMP3	-0.409001	1.22022e-05		KNTC1	-0.153723	0.0034563
MFN2	0.0544466	0.349761		KPNA2	-0.142825	0.07342		ENPEP	0.086875	0.373589		KPNA2	0.00922615	0.861513
MLF1	0.0644853	0.267954		KRT7	0.181218	0.0226859		ENPP7	-0.0546543	0.576076		KRT7	0.387086	2.58e-14
MNAT1	0.149526	0.00986465		LATS1	-0.177262	0.0258714		EPHB4	0.320539	0.000762629		LATS1	-0.00159003	0.976016
MPHOSPH6	0.0739331	0.203904		LATS2	-0.114247	0.152907		EPS15	-0.39988	1.97888e-05		LATS2	0.0918405	0.0818292
MPHOSPH9	-0.221938	0.000114837		LIG3	-0.0078785	0.921737		EPS8	0.0161789	0.868629		LIG3	0.102329	0.0523926
MSH4	-0.0172352	0.767386		MAD2L1	-0.154021	0.0533367		ERBB2	0.391573	3.03669e-05		MAD2L1	-0.0315936	0.550166
MSH5	0.0572439	0.325523		MAD2L2	-0.0463445	0.563111		ERBB4	0.0101589	0.917286		MAD2L2	0.0810089	0.124978
MYC	-0.0580465	0.318776		MADD	-0.228942	0.00381052		EREG	0.195552	0.0435305		MADD	-0.130201	0.0134234
MYH10	0.24531	1.90897e-05		MAP2K6	-0.294936	0.000168637		ERF	0.211388	0.0288381		MAP2K6	-0.133226	0.0113968
MYO16	-0.134901	0.0200361		MAP3K11	-0.0696134	0.384774		ERG	-0.0290562	0.766396		MAP3K11	0.000844142	0.987266
NAE1	-0.0120225	0.836536		MAP3K20	-0.194346	0.0144103		ETS1	-0.393957	2.68874e-05		MAP3K20	0.0380649	0.471538
NASP	-0.157649	0.00647962		MAPK12	0.129365	0.105234		EVI5	-0.0789496	0.4189		MAPK12	0.0741737	0.160204
NBN	0.0346793	0.551636		MCM2	-0.0765716	0.338945		FABP3	-0.0341701	0.726782		MCM2	0.0452712	0.39177
NCAPH	0.167984	0.00369102		MDM4	-0.174844	0.0280024		FABP6	0.0512798	0.599891		MDM4	-0.146468	0.0053626
NDC80	-0.143909	0.0130444		MFN2	-0.201417	0.0111575		FABP7	-0.032289	0.741276		MFN2	0.149965	0.00434962
NDE1	-0.0482203	0.407676		MLF1	-0.0817772	0.30703		FES	0.0228257	0.815476		MLF1	0.173211	0.000966832
NEK11	0.263879	4.01897e-06		MNAT1	0.00671323	0.933283		FGF10	0.0082927	0.932441		MNAT1	0.170773	0.00114255
NEK2	-0.0725113	0.212761		MPHOSPH6	-0.168759	0.0340359		FGF18	-0.0654942	0.502705		MPHOSPH6	0.259073	6.23e-07
NEK6	0.0392158	0.500793		MPHOSPH9	-0.253915	0.00128531		FGF4	0.293469	0.00215599		MPHOSPH9	-0.217647	3.11e-05
NOLC1	-0.0774478	0.183162		MRE11	-0.215175	0.00662544		FGF5	0.285341	0.00289084		MRE11	-0.0729442	0.167265
NOTCH2	0.072116	0.215272		MSH4	-0.0645477	0.420387		FGF6	-0.0380987	0.696826		MSH4	0.039551	0.454394
NUMA1	0.0922219	0.112739		MSH5	-0.109753	0.169824		FGF7	-0.109005	0.263718		MSH5	0.0463347	0.38073
NUSAP1	-0.108688	0.061382		MYC	-0.021381	0.789737		FGFBP1	0.135024	0.165547		MYC	0.030767	0.560655
PA2G4	0.0524211	0.368004		MYH10	0.0865387	0.279623		FGFR1OP	-0.0957799	0.326407		MYH10	0.2705	1.87e-07
PAFAH1B1	0.0287255	0.62197		MYO16	-0.177755	0.0254546		FLT1	0.0203472	0.835212		MYO16	-0.157862	0.00266748
PAM	0.0549665	0.345172		NAE1	-0.112339	0.159927		FLT3	-0.617299	1.42908e-12		NAE1	0.139707	0.00794101
PBRM1	-0.111902	0.0540543		NASP	-0.120672	0.130965		FLT3LG	-0.604941	5.16653e-12		NASP	-0.0242865	0.646042
PCBP4	0.153095	0.00822064		NBN	-0.298688	0.000137832		FLT4	-0.0198184	0.839436		NBN	-0.133347	0.0113216
PDS5B	-0.199494	0.000543485		NCAPH	-0.0602304	0.452198		FOSL1	0.279214	0.00358615		NCAPH	-0.0694573	0.188555
PFDN1	0.0645389	0.267556		NDC80	-0.144513	0.0700481		FOXO4	0.0979352	0.315588		NDC80	-0.0931013	0.0777046
PIM2	-0.642448	0		NDE1	-0.169744	0.0329896		FOXP3	-0.119625	0.219716		NDE1	0.00887378	0.866752
PIN1	-0.0330669	0.570295		NEK11	-0.00817362	0.918815		FRK	0.202218	0.0367238		NEK11	0.198836	0.000146153
PKMYT1	0.0546871	0.347634		NEK2	-0.0824405	0.30311		FSCN1	0.0134995	0.890236		NEK2	0.0176341	0.738797
PLAGL1	0.0881008	0.129812		NEK6	-0.139484	0.0804781		FTH1	-0.201438	0.0374712		NEK6	0.00620684	0.906576
PLK1	-0.0238339	0.682486		NOLC1	-0.196342	0.0134173		FZD3	0.100095	0.304981		NOLC1	0.0812475	0.123866
PML	-0.25626	7.72769e-06		NOTCH2	-0.181008	0.0228461		GAB1	0.198236	0.0406732		NOTCH2	0.159939	0.00233694
POLA1	-0.0638967	0.272355		NPM1	-0.0738668	0.356331		GAS6	0.137238	0.158655		NPM1	0.167945	0.00138288
POLD1	-0.0997344	0.0861942		NPM2	0.181236	0.022672		GAS8	0.412518	1.00882e-05		NPM2	0.0654529	0.215386
POLE	-0.00193711	0.973481		NUMA1	-0.0999652	0.21141		GCG	0.0234626	0.810422		NUMA1	0.174368	0.000892551
PPM1G	0.0816578	0.160416		NUSAP1	-0.127354	0.110802		GFI1B	-0.0373	0.70288		NUSAP1	-0.0238057	0.652584
PPP1R13B	0.32202	1.36153e-08		P3H4	0.162473	0.0413893		GHRL	-0.356978	0.000160404		P3H4	0.296691	9.5e-09
PPP1R15A	0.307529	6.33232e-08		PA2G4	-0.0365691	0.648269		GLI1	-0.08207	0.400692		PA2G4	0.117869	0.0253233
PPP1R9B	0.0151799	0.794464		PAFAH1B1	-0.1784	0.0249179		GLI2	0.0841024	0.389089		PAFAH1B1	0.0355108	0.501814
PPP2R3B	0.0454518	0.435154		PAM	-0.0368155	0.646058		GLMN	-0.0978272	0.316125		PAM	0.196668	0.000173153
PPP5C	0.175316	0.00242849		PBRM1	-0.177484	0.0256829		GLP2R	-0.176179	0.0694877		PBRM1	0.0075587	0.886354
PPP6C	-0.159651	0.00582496		PCBP4	0.297425	0.00014756		GML	0.102324	0.294282		PCBP4	0.28873	2.43e-08
PRC1	0.0371825	0.523271		PDS5B	-0.171345	0.031349		GNL3	-0.124925	0.199813		PDS5B	-0.0216301	0.682524
PRMT5	-0.0307437	0.597695		PFDN1	-0.135994	0.0884238		GNRH1	-0.0270675	0.781971		PFDN1	0.0955203	0.0702635
PRUNE2	0.0864115	0.137362		PIM2	-0.572693	3.77476e-15		GPC4	0.270558	0.00482382		PIM2	-0.719288	0
PTEN	-0.127787	0.0276666		PIN1	0.0912819	0.254008		GPNMB	-0.123319	0.2057		PIN1	0.0837712	0.112578
PTPRC	-0.471105	0		PKMYT1	0.153613	0.0539785		GPX1	-0.380578	5.26026e-05		PKMYT1	0.102444	0.0521262
RABGAP1	0.178363	0.00203093		PLAGL1	-0.155515	0.0510385		GTPBP4	-0.0814134	0.404483		PLAGL1	-0.112222	0.0332893
RACGAP1	0.0160841	0.782519		PLK1	-0.040579	0.612696		HCLS1	-0.604089	5.63372e-12		PLK1	0.0602111	0.2545
RAD1	-0.0364749	0.531214		PML	-0.396634	2.47958e-07		HDGF	-0.0991078	0.309801		PML	-0.182005	0.000519836
RAD17	-0.0232655	0.689662		POLA1	-0.174062	0.0287226		HELLS	-0.0983758	0.313405		POLA1	0.0583834	0.26923
RAD21	-0.0722823	0.214213		POLD1	0.0214145	0.789416		HGS	0.200989	0.0379069		POLD1	0.0145724	0.782898
RAD50	0.056703	0.330124		POLE	-0.0948842	0.235668		HOXC10	0.241292	0.012289		POLE	0.103498	0.0497405
RAD51	-0.00204521	0.972002		PPM1G	0.0592446	0.459646		HTR1A	-0.144434	0.137734		PPM1G	0.155127	0.00316768
RAD54B	0.0446722	0.44308		PPP1R13B	0.126544	0.113107		ICOSLG	-0.0178687	0.85505		PPP1R13B	0.236488	5.73e-06
RAD54L	-0.00465841	0.936282		PPP1R15A	0.110793	0.165789		IFITM1	-0.475085	2.33425e-07		PPP1R15A	0.130344	0.0133211
RAD9A	-0.050123	0.389402		PPP1R9B	-0.132015	0.0982359		IFNL1	-0.10659	0.274506		PPP1R9B	-0.131167	0.0127443
RAN	0.0739373	0.203879		PPP2R3B	0.176739	0.0263203		IFRD2	0.179276	0.0646518		PPP5C	0.141823	0.00703512
RASSF1	-0.162601	0.00496765		PPP5C	-0.0255097	0.750366		IGF1	-0.357287	0.000158163		PPP6C	-0.0285095	0.589778
RB1	-0.0349715	0.548286		PPP6C	-0.240379	0.00234813		IGF1R	0.254198	0.00823921		PRC1	0.0942829	0.0739937
RBBP8	-0.0532602	0.360376		PRC1	0.00771724	0.923334		IGFBP4	-0.0660867	0.498839		PRMT5	0.198095	0.000154908
RCC1	-0.0747787	0.198765		PRMT5	-0.0716732	0.370832		IGFBP6	-0.0735026	0.451807		PRUNE2	0.0466323	0.377675
REC8	-0.442331	1.33227e-15		PRUNE2	-0.0909686	0.255649		IGFBP7	-0.107849	0.268846		PTEN	-0.117735	0.025492
RHOB	0.250558	1.24396e-05		PTEN	-0.135997	0.0884166		IL11	0.166373	0.0867636		PTPRC	-0.777351	0
RINT1	-0.00823307	0.887641		PTPRC	-0.684087	0		IL12B	-0.867376	0		RABGAP1	0.133288	0.0113586
RPRM	-0.045744	0.432204		RABGAP1	-0.109351	0.171402		IL12RB1	-0.691285	2.22045e-16		RACGAP1	0.099126	0.0602619
RUNX3	-0.488173	0		RACGAP1	-0.120471	0.131612		IL12RB2	-0.286428	0.00278097		RAD1	0.135454	0.0100823
SAC3D1	0.135219	0.0197427		RAD1	-0.095797	0.231173		IL15	-0.642421	8.74856e-14		RAD17	-0.0765891	0.146988
SASS6	-0.0513886	0.377526		RAD17	-0.19859	0.0123709		IL15RA	-0.545083	1.27679e-09		RAD21	0.049503	0.348985
SERTAD1	0.0679281	0.243185		RAD21	-0.13813	0.0834897		IL18	-0.606095	4.59277e-12		RAD50	0.00997564	0.85039
SESN1	-0.0306081	0.599313		RAD50	-0.258013	0.00106406		IL1A	-0.167108	0.0853616		RAD51	0.0252836	0.632557
SH3BP4	0.286654	5.03094e-07		RAD51	-0.0301464	0.706909		IL1B	-0.283832	0.00304974		RAD51B	0.121008	0.0216517
SIK1	-0.0623682	0.284014		RAD51B	-0.0192574	0.810205		IL2	-0.327608	0.000571962		RAD51D	-0.167667	0.00140891
SKP2	-0.0702857	0.227175		RAD51D	-0.231513	0.00342431		IL21	-0.270783	0.0047873		RAD52	-0.0233628	0.658636
SMAD3	-0.0852393	0.142795		RAD52	-0.145608	0.0679289		IL27	0.204815	0.0343255		RAD54B	0.0851329	0.106833
SMC1A	-0.112931	0.0518682		RAD54B	-0.0264346	0.741629		IL2RA	-0.578877	6.52753e-11		RAD54L	-0.0212059	0.68842
SMC3	-0.0637034	0.273811		RAD54L	-0.130433	0.102368		IL3	-0.0709165	0.467922		RAD9A	-0.0313724	0.552963
SMC4	0.0632472	0.277269		RAD9A	-0.0439288	0.583653		IL31RA	-0.188493	0.0518529		RAN	0.156364	0.00293183
SPDYA	0.0614782	0.290956		RAN	-0.0951489	0.234358		IL4	0.128991	0.185451		RASSF1	-0.0475045	0.368809
SPHK1	0.118175	0.0418373		RASSF1	-0.0879869	0.271624		IL5RA	-0.249259	0.00962364		RB1	-0.10879	0.0391029
SPO11	0.156264	0.0069707		RB1	-0.22412	0.00464212		IL6	-0.210496	0.0295361		RBBP8	0.00074409	0.988775
STAG3	-0.373611	2.85145e-11		RBBP8	-0.310426	7.20166e-05		IL6R	-0.598826	9.56191e-12		RCC1	0.202267	0.000111357
STK11	0.057527	0.323133		RCC1	0.021162	0.791842		IL7	-0.507494	2.42037e-08		REC8	-0.318091	6.6e-10
STMN1	0.0549335	0.345462		REC8	-0.47112	4.17638e-10		IL9	-0.0093801	0.923607		RGCC	-0.0985445	0.0617905
STRN3	0.132664	0.0222096		RGCC	0.0132333	0.868924		IL9R	0.0183095	0.851515		RHOB	0.273193	1.39e-07
SUGT1	-0.0188311	0.746552		RHOB	0.219407	0.00560848		ING1	-0.357638	0.000155657		RINT1	0.0120719	0.819445
SUN2	-0.018777	0.747255		RINT1	-0.141437	0.0762878		ING4	0.112684	0.247843		RPRM	-0.0416824	0.430427
SYCP1	0.120092	0.0386036		RPRM	-0.185891	0.0193625		ING5	0.0437509	0.654542		RUNX3	-0.398498	3.77e-15
TAF1	0.187233	0.00118769		RUNX3	-0.34692	7.98542e-06		INHA	0.0915136	0.348515		SAC3D1	0.184513	0.000433212
TAF1L	0.0418139	0.472829		SAC3D1	0.137716	0.0844279		INSIG1	0.0985621	0.312485		SASS6	-0.0596975	0.258582
TARDBP	-0.1261	0.0298035		SASS6	-0.189883	0.016866		INSL4	-0.0264798	0.786592		SERTAD1	0.131394	0.0125896
TBRG1	0.0533587	0.359487		SERTAD1	-0.027615	0.730527		IRF2	-0.483668	1.31009e-07		SESN1	-0.0890778	0.0914858
TBRG4	0.0279074	0.63193		SESN1	-0.101797	0.20312		ISG20	-0.553181	6.45258e-10		SH3BP4	0.326144	2.29e-10
TBX3	0.162628	0.00496048		SH3BP4	0.0675111	0.399326		JAG2	0.325682	0.00061902		SIK1	-0.121801	0.0208004
TGFA	-0.00799671	0.890846		SIK1	0.0363135	0.650564		KAT2B	-0.565727	2.16075e-10		SKP2	-0.0182586	0.729901
TGFB1	-0.0855576	0.141303		SKP2	-0.109169	0.172122		KHDRBS1	-0.286254	0.00279831		SMAD3	-0.0972505	0.0653068
TGFB2	0.191124	0.000931486		SMAD3	-0.0488272	0.542366		KIF15	-0.124714	0.20058		SMC1A	0.0210948	0.689968
TIMELESS	-0.00657812	0.910119		SMC1A	-0.204827	0.00983362		KIF2C	0.017565	0.857487		SMC3	0.0239788	0.650225
TIPIN	-0.128842	0.0263965		SMC3	-0.216772	0.00622377		KITLG	-0.017467	0.858274		SMC4	-0.058332	0.269653
TMEM8B	0.152581	0.0084414		SMC4	-0.212963	0.00721973		KLF10	0.0625899	0.521875		SPDYA	0.0902119	0.087417
TOP3A	0.0787688	0.175782		SPDYA	-0.0503697	0.52967		KLF11	-0.0496385	0.611631		SPHK1	0.0823489	0.118836
TP53	0.00726749	0.900746		SPHK1	0.0936003	0.242095		KLF4	0.0302808	0.756851		SPO11	-0.0173345	0.743078
TP53BP2	-0.00697708	0.904693		SPO11	-0.146196	0.0668145		KLK8	0.189444	0.0506609		STAG3	-0.0832771	0.114722
TPD52L1	0.113592	0.050502		STAG3	-0.190108	0.0167339		KRT16	0.234483	0.0150565		STK11	0.100769	0.0561109
TPX2	0.0470756	0.41891		STK11	0.0422007	0.598557		KRT2	0.0165854	0.865358		STMN1	0.0956039	0.0700172
TRIAP1	0.0291084	0.617331		STMN1	0.0155395	0.846341		KRT4	0.1254	0.198096		STRN3	0.139622	0.00797955
TTK	-0.0389428	0.503781		STRN3	-0.101429	0.204767		LAMA1	0.104239	0.285292		SUGT1	0.0535591	0.310867
TTN	-0.0310813	0.593677		SUGT1	0.025102	0.754227		LAMB1	0.0609296	0.532997		SUN2	0.0953192	0.0708592
TUBE1	-0.0491868	0.398331		SUN2	-0.0395629	0.62163		LAMC1	0.169049	0.0817419		SYCP1	0.170506	0.00116344
TUBG1	0.114044	0.0495856		SYCP1	-0.072379	0.366127		LAMP3	-0.676483	1.33227e-15		TAF1	0.00653246	0.901699
UBB	-0.0635568	0.274919		TAF1	-0.253997	0.00128049		LDOC1	0.266353	0.00555258		TAF1L	-0.0571674	0.279347
UBE2C	0.00475827	0.934919		TAF1L	-0.124585	0.118841		LGI1	0.0143568	0.883312		TARDBP	-0.0336772	0.524165
UHMK1	-0.149141	0.0100582		TARDBP	-0.282021	0.000330739		LIF	0.215306	0.0259354		TBRG1	-0.126498	0.0163304
UHRF2	-0.138698	0.0167675		TBRG1	-0.154903	0.0519692		LMO1	0.18959	0.0504792		TBRG4	0.170301	0.00117977
UPF1	0.0720098	0.215951		TBRG4	0.0926967	0.246691		LRP1	0.214651	0.0264031		TBX3	0.243976	2.81e-06
USH1C	0.0325814	0.575972		TBX3	0.0438528	0.584305		LRP5	0.255736	0.00784541		TENT4A	0.0444777	0.400131
USP16	-0.0466459	0.423173		TENT4A	-0.125464	0.11624		LRPAP1	0.162219	0.0950431		TGFA	0.0408828	0.439332
XPC	-0.0661746	0.255593		TGFA	0.0173558	0.828642		LST1	-0.6006	8.00915e-12		TGFB1	-0.149213	0.00455164
ZBTB17	0.103276	0.0755555		TGFB1	-0.15675	0.0492008		LY86	-0.462979	5.13437e-07		TGFB2	0.239294	4.4e-06
ZW10	0.0730954	0.20909		TGFB2	-0.08119	0.310528		LYN	-0.474333	2.45346e-07		TIMELESS	0.0637497	0.227591
ZWINT	0.0781816	0.179035		TIMELESS	-0.208646	0.0085177		MAGED1	0.227904	0.0182292		TIPIN	-0.0262366	0.619783
				TIPIN	-0.0506223	0.527606		MAP3K11	0.0592248	0.54454		TMEM8B	0.252641	1.2e-06
				TMEM8B	-0.0389179	0.627329		MAPRE1	-0.137545	0.157718		TOP3A	0.0360286	0.495594
				TOP3A	-0.134789	0.0913081		MAPRE2	-0.12537	0.198201		TP53	0.0146418	0.781889
				TP53	-0.163389	0.0402415		MARK4	0.133389	0.170778		TP53BP2	0.0522414	0.322938
				TP53BP2	-0.160316	0.0442019		MAS1	0.111338	0.253574		TPD52L1	0.226605	1.42e-05
				TPD52L1	-0.0425962	0.595131		MATK	-0.314945	0.000952951		TPX2	0.0459564	0.384635
				TPX2	-0.199205	0.0120976		MCTS1	-0.0692413	0.478525		TRIAP1	0.245736	2.37e-06
				TRIAP1	-0.017584	0.826425		MDM2	-0.172413	0.0757607		TTK	0.0282559	0.593093
				TTK	-0.0860823	0.282176		MDM4	-0.283142	0.003125		TTN	-0.405439	1.11e-15
				TTN	-0.22289	0.00487858		MFN2	-0.0474785	0.627232		TUBE1	0.0932903	0.0771009
				TUBE1	-0.134722	0.0914705		MIA	0.122544	0.208588		TUBG1	0.1618	0.00207296
				TUBG1	0.0315581	0.693856		MIF	0.422898	5.68141e-06		UBB	0.0998714	0.0583483
				UBB	-0.220609	0.00534634		MKI67	0.0125786	0.897681		UBE2C	0.0261576	0.620837
				UBE2C	-0.0128073	0.873107		MNAT1	0.194538	0.0446537		UHMK1	-0.0453846	0.390583
				UHMK1	-0.253528	0.0013082		MNT	0.181176	0.061822		UHRF2	-0.147552	0.00502788
				UHRF2	-0.145675	0.0678011		MPL	0.250735	0.00918971		UPF1	0.14825	0.0048225
				UPF1	-0.106376	0.183425		MS4A2	-0.0829464	0.395664		USH1C	0.133207	0.0114087
				USH1C	-0.15515	0.0515925		MST1R	0.241208	0.01232		USP16	-0.101775	0.053688
				USP16	-0.16641	0.0366426		MT3	0.370258	8.65666e-05		XPC	-0.157155	0.00278939
				XPC	-0.241958	0.00219238		MTCP1	-0.179492	0.0643249		XRCC2	-0.0024761	0.962659
				XRCC2	-0.0995453	0.213344		MXD1	-0.256657	0.00761791		ZBTB17	0.124942	0.0177084
				ZBTB17	-0.0280501	0.726448		MXI1	0.207797	0.0317353		ZNRD2	0.19084	0.000270668
				ZW10	-0.177271	0.0258636		MYC	-0.0164777	0.866225		ZW10	0.16727	0.00144672
				ZWINT	-0.107562	0.178558		MYO16	-0.0884914	0.364729		ZWINT	0.0579534	0.272779
								NAA35	0.0422618	0.665583
								NAB2	0.251539	0.00896099
								NAMPT	-0.0268766	0.783471
								NANOG	0.110465	0.257339
								NAP1L1	-0.12905	0.185246
								NASP	-0.122892	0.207286
								NCK1	-0.294281	0.00209273
								NCK2	0.00367373	0.970042
								NDN	-0.00168989	0.986217
								NDP	0.179725	0.0639726
								NDUFS4	-0.0775442	0.427254
								NF1	0.352476	0.000196511
								NF2	0.250799	0.0091714
								NME1	0.125337	0.198321
								NOP2	-0.0549238	0.574192
								NOTCH2	0.171097	0.078057
								NOX4	0.302406	0.00154636
								NPM1	-0.163802	0.0918181
								NPY	0.031716	0.74571
								NR6A1	0.167235	0.0851196
								NRP1	0.0777202	0.426203
								NUDC	0.0768632	0.431337
								NUP62	-0.281339	0.00332954
								OPRM1	0.13553	0.163954
								OSM	-0.231774	0.0162998
								OSMR	0.00733753	0.940207
								PA2G4	0.224496	0.0200887
								PAWR	0.294246	0.00209542
								PCNA	-0.257063	0.0075194
								PDAP1	0.0747566	0.444107
								PDGFA	0.25749	0.00741695
								PDGFRA	-0.123059	0.206666
								PDS5B	-0.0675859	0.489129
								PDZK1	-0.0166833	0.864571
								PEMT	0.156919	0.106498
								PGF	0.0632266	0.51764
								PIM1	-0.177247	0.0677885
								PIM2	-0.579361	6.24012e-11
								PLG	0.042845	0.66125
								PLK1	-0.0690503	0.479743
								POLA1	-0.0830494	0.395075
								POU1F1	-0.0468276	0.631966
								POU3F2	0.228002	0.0181781
								PPARD	0.0284586	0.771067
								PPM1D	-0.0915724	0.348204
								PRDM4	-0.200817	0.0380749
								PRDX1	-0.0953466	0.328611
								PRG4	-0.0698685	0.47454
								PRKD1	0.157047	0.10621
								PRKRA	0.271876	0.00461361
								PRL	0.213626	0.0271479
								PRMT5	0.179667	0.064061
								PROK2	0.130528	0.18022
								PRTN3	0.157778	0.104573
								PTCH1	-0.135416	0.164311
								PTEN	-0.0203032	0.835563
								PTHLH	0.0943984	0.333465
								PTK2B	-0.634025	2.28928e-13
								PTN	-0.109769	0.260365
								PTPRC	-0.856326	0
								PYY	-0.0380544	0.697161
								QSOX1	0.202473	0.0364826
								RACGAP1	0.0213956	0.82685
								RAF1	-0.0427665	0.661832
								RAPGEF3	-0.0421736	0.666239
								RARRES1	-0.265444	0.00572238
								RASGRP4	0.0972543	0.318981
								RBBP4	-0.152487	0.116881
								RBBP7	-0.0860631	0.378088
								RBFOX2	0.462538	5.28089e-07
								REG1A	-0.125982	0.196004
								REG1B	0.143586	0.140084
								REG3A	0.285774	0.00284662
								RERG	0.191217	0.0484987
								RHOG	-0.243921	0.0113456
								RPS27	-0.0884039	0.365205
								RPS4X	-0.0374412	0.701809
								RUNX3	-0.359225	0.000144778
								S100A11	0.0397006	0.68474
								S100B	-0.170213	0.079631
								S1PR2	-0.152193	0.117598
								S1PR3	0.0255345	0.794038
								SCG2	0.0397736	0.684192
								SCIN	0.146846	0.131212
								SERPINF1	-0.125748	0.196844
								SERTAD1	0.0818984	0.401681
								SESN1	-0.199726	0.0391556
								SFN	0.31249	0.00104943
								SFTPD	0.12125	0.213467
								SIPA1	-0.391794	3.00267e-05
								SIRPG	-0.726823	0
								SKP2	-0.150316	0.122245
								SLAMF1	-0.80748	0
								SLC29A2	0.455849	8.05504e-07
								SPDYA	0.00636768	0.948099
								SPHK1	0.127265	0.191451
								SPOCK1	0.388278	3.58765e-05
								SRA1	0.205774	0.0334738
								SSR1	-0.193654	0.0456507
								SST	0.0945845	0.332509
								SSTR1	0.104548	0.283859
								SSTR2	-0.131783	0.176034
								SSTR3	0.0506673	0.604261
								SSTR4	0.0998161	0.306338
								SSTR5	-0.122353	0.209303
								STAMBP	0.0216698	0.824667
								STIL	-0.100502	0.303012
								SYK	-0.548923	9.25882e-10
								TACSTD2	0.366855	0.000101652
								TAL1	-0.0240503	0.805766
								TBC1D8	0.167333	0.0849351
								TBRG1	-0.265339	0.00574233
								TBRG4	-0.0979349	0.315589
								TBX2	0.226348	0.0190592
								TBX3	0.23294	0.0157543
								TBX5	0.0162327	0.868195
								TCF19	-0.118576	0.223814
								TCFL5	0.0725681	0.457594
								TCIRG1	-0.150248	0.122418
								TENM1	-0.227772	0.0182982
								TFDP1	-0.0871686	0.37197
								TGFA	0.0994534	0.308108
								TGFB1I1	0.392788	2.8544e-05
								TGFB2	0.337791	0.000373291
								TGFBI	0.141688	0.145456
								TGFBR1	0.248483	0.0098587
								TGFBR2	-0.384462	4.34201e-05
								THPO	-0.0201612	0.836697
								TIMELESS	0.033886	0.728965
								TIMP1	-0.31956	0.0007932
								TIPIN	-0.131929	0.175552
								TM4SF4	0.199227	0.0396586
								TNFRSF11A	-0.12777	0.189681
								TNFRSF17	-0.619272	1.15818e-12
								TNFRSF8	-0.217775	0.0242379
								TNFRSF9	-0.680254	8.88178e-16
								TNFSF13	-0.31885	0.000816067
								TNFSF13B	-0.753264	0
								TNFSF15	-0.216354	0.0252029
								TNFSF4	-0.186632	0.0542535
								TNFSF8	-0.614419	1.93778e-12
								TNFSF9	-0.00622076	0.949294
								TOB1	0.231762	0.0163051
								TOB2	0.228414	0.0179645
								TP53	0.0547867	0.57515
								TP53I11	0.413577	9.52251e-06
								TPX2	-0.0145624	0.881653
								TRAIP	0.0688691	0.480899
								TRIB1	-0.167402	0.0848048
								TRIM27	0.0385148	0.69368
								TSC1	0.146273	0.132738
								TSHR	-0.511726	1.76871e-08
								TSPAN31	0.0911021	0.350695
								TSPO	0.156642	0.107126
								TSPY1	-0.00364427	0.970282
								TTK	-0.0691287	0.479243
								TUSC2	0.157709	0.104726
								TXN	-0.117578	0.227765
								UBE2V2	-0.031334	0.74867
								UBR5	-0.0128236	0.8957
								UHRF1	0.0179374	0.854499
								UHRF2	-0.204971	0.0341855
								UMOD	-0.168254	0.0832087
								USP8	-0.156935	0.106462
								UTP20	0.116112	0.233652
								VEGFA	0.353161	0.000190571
								VEGFB	0.178315	0.0661218
								VHL	-0.0890306	0.361803
								VIP	-0.19537	0.0437304
								VIPR1	0.0755501	0.439272
								VTI1B	0.00342389	0.972079
								ZFP36L2	-0.273761	0.00432721
								ZMYND11	0.0356688	0.715303
								ZPR1	0.0574071	0.55698
