# Supplementary material for: Identification and validation of a combined hypoxia and immune index for triple‐negative breast cancer
Source: Mol Oncol. 2020 Jul 1;14(11):2814–33. doi: 10.1002/1878-0261.12747 (PMC7607163; doi:10.1002/1878-0261.12747)
Supplement: Supplementary file 14 — Appendix S2. Cell proliferation correlation. [file MOL2-14-2814-s014.xlsx]

## Sheet: Sheet1
METABRIC				TCGA				GSE58812				FUSCC
	r	P			r	P			r	P			r	P
ABI1	-0.116139	0.0455177		ABI1	-0.221448	0.00516973		ABL1	0.0373245	0.702694		ABI1	-0.0442485	0.402566
ACHE	-0.164237	0.00454309		ACHE	-0.236788	0.00274023		ACVR1	0.317323	0.000867317		ACHE	-0.331809	1.06e-10
ACVRL1	-0.182395	0.00159619		ACVRL1	-0.11418	0.153149		ACVR1B	0.308491	0.00122582		ACVRL1	-0.215789	3.65e-05
ADAMTS1	0.0475946	0.413794		ADAMTS1	-0.0442209	0.581151		AFAP1L2	-0.210918	0.0292043		ADAMTS1	-0.0743851	0.159012
ADAMTS8	-0.0428821	0.461585		ADAMTS8	-0.0619007	0.439734		AHR	-0.0343808	0.725165		ADAMTS8	-0.0609709	0.248544
ADRA1A	-0.0660097	0.256781		ADGRB1	0.114234	0.152951		AIF1	-0.632312	2.77556e-13		ADGRB1	0.081352	0.123382
ADRA1B	0.231635	5.58e-05		ADRA1A	-0.118488	0.138135		AKAP8	-0.111773	0.251712		ADRA1A	-0.0622741	0.238556
ADRA1D	-0.405818	3.34e-13		ADRA1B	0.022166	0.782207		ALOX15B	0.0959854	0.325365		ADRA1B	0.102485	0.052032
ADRA2A	-0.16758	0.00377528		ADRA1D	0.0519731	0.516634		ANAPC10	0.0287577	0.768728		ADRA1D	0.0837787	0.112546
AGGF1	-0.097009	0.0951747		ADRA2A	-0.153738	0.0537815		ANAPC11	0.0662732	0.497626		ADRA2A	-0.146871	0.00523605
AIF1	-0.330231	5.49e-09		AGGF1	-0.117989	0.139814		ANAPC2	0.234253	0.0151588		AGGF1	0.0101156	0.848317
AIMP1	-0.0226641	0.697285		AIF1	-0.546869	1.05693e-13		ANAPC4	-0.109661	0.260837		AIF1	-0.513359	0
ALOX12	-0.0955162	0.100401		AIMP1	-0.217539	0.0060388		ANAPC5	-0.173189	0.0744322		AIMP1	0.0128568	0.807926
ALOX15B	0.0854248	0.141924		ALOX12	-0.0953163	0.233533		ANLN	-0.0306972	0.753613		ALOX12	-0.167292	0.00144464
ANG	0.196608	0.000656057		ALOX15B	-0.0752542	0.347345		APBB1	-0.0191423	0.844844		ALOX15B	0.0383236	0.468528
APC	0.0346037	0.552504		ANG	-0.03356	0.6755		APBB2	0.165423	0.0886043		ANG	0.234594	6.84e-06
APPL1	-0.138787	0.0166965		APC	-0.169096	0.0336743		APC	-0.0955987	0.327327		APC	0.0420523	0.426344
APPL2	0.233713	4.76e-05		APPL1	-0.235946	0.00284046		ARAP1	-0.105498	0.279481		APPL1	0.0189055	0.720724
ARHGEF1	-0.26713	3.02e-06		APPL2	-0.100832	0.207455		ASNS	-0.0270381	0.782202		APPL2	0.0175156	0.74049
ARHGEF2	-0.141725	0.0145057		AREG	0.0163822	0.838119		ATM	-0.57324	1.09758e-10		AREG	0.072936	0.167313
ARTN	0.155713	0.00717507		ARHGEF1	-0.12146	0.12845		ATR	-0.158816	0.10228		ARHGEF1	-0.298629	7.53e-09
ATP8A2	-0.0732003	0.208436		ARHGEF2	0.0277185	0.729556		AURKA	-0.0370501	0.704779		ARHGEF2	0.0521105	0.324154
BAP1	-0.0312686	0.591453		ARTN	0.2905	0.000213305		BCAT1	0.0269892	0.782587		ARTN	0.157982	0.00264726
BCAR1	0.436055	3.11e-15		ATP5IF1	0.118323	0.138687		BCCIP	0.0171489	0.860829		ATP5IF1	0.213857	4.3e-05
BCAT1	0.0378137	0.516239		ATP8A2	0.0108905	0.891972		BIRC5	0.0249515	0.798639		ATP8A2	0.131553	0.0124818
BIN1	-0.294679	2.31e-07		B4GALT7	0.0744144	0.352766		BMP2	0.0414781	0.671423		B4GALT7	0.116887	0.0265778
BMI1	-0.0526547	0.365871		BAP1	-0.00591306	0.94122		BMP4	0.287017	0.00272302		BAP1	0.118038	0.0251134
BMP10	0.102112	0.0789274		BCAR1	0.142946	0.0731727		BMP7	0.0499226	0.609592		BCAR1	0.377419	1.24e-13
BMPR2	0.147241	0.0110641		BCAT1	-0.0464815	0.561957		BOLL	0.226892	0.0187651		BCAT1	0.00880691	0.867747
BNC1	-0.0144479	0.80417		BIN1	-0.310292	7.2563e-05		BRCA2	-0.0544438	0.577548		BIN1	-0.185741	0.000395879
BNIPL	0.185582	0.00131484		BLZF1	-0.138151	0.0834416		BRSK1	0.0833482	0.393371		BLZF1	0.122266	0.0203149
BRCA1	0.0846003	0.145826		BMI1	-0.22167	0.00512391		BTG3	0.0938598	0.336243		BMI1	0.0661366	0.210621
BRCA2	0.0388256	0.505067		BMP10	-0.133819	0.0936857		BTG4	-0.116019	0.234031		BMP10	-0.248885	1.74e-06
BST2	-0.302903	1.02e-07		BMPR2	-0.152798	0.0552814		BUB1	-0.0741688	0.447707		BMPR2	0.168128	0.00136604
BTC	0.0210677	0.717663		BNC1	-0.104702	0.190453		BUB1B	-0.0286742	0.769381		BNC1	-0.11198	0.0336733
BTG1	-0.212985	0.000217694		BNIPL	0.142828	0.0734138		CCNA1	0.0750407	0.442372		BNIPL	0.164489	0.00173942
BTG2	-0.394936	1.58e-12		BRCA1	-0.075245	0.347403		CCNA2	-0.0297812	0.76074		BRCA1	-0.0271412	0.607762
BTG3	0.109319	0.0598806		BRCA2	-0.24113	0.0022728		CCND1	0.250426	0.00927911		BRCA2	-0.281473	5.57e-08
BTG4	-0.0241729	0.678221		BST2	-0.457158	1.55886e-09		CCND2	-0.435892	2.69444e-06		BST2	-0.378889	9.81e-14
BUB1	-0.124468	0.0320055		BTC	-0.0864109	0.280336		CCND3	-0.298781	0.00177172		BTC	0.113355	0.0315389
BUB3	-0.122872	0.0342907		BTG1	-0.227643	0.00402022		CCNE2	-0.137361	0.158279		BTG1	-0.305033	3.44e-09
CADM1	0.190576	0.000964153		BTG2	-0.348356	7.28093e-06		CCNG1	-0.202483	0.0364728		BTG2	-0.538241	0
CALCA	-0.0523515	0.368642		BTG3	-0.0115599	0.885377		CCNG2	0.195116	0.0440106		BTG3	0.0849742	0.10749
CAPN1	0.0235705	0.685808		BTG4	-0.118114	0.139393		CCNK	-0.0337831	0.729757		BTG4	0.129322	0.0140689
CAPNS1	0.188306	0.00111124		BUB1	-0.142046	0.0750191		CCNT1	0.0226788	0.816642		BUB1	-0.0549881	0.298115
CBFA2T2	-0.0372567	0.522442		BUB1B	-0.0705262	0.378557		CCNT2	-0.0144889	0.882247		BUB1B	0.0267662	0.612733
CBFA2T3	0.0439819	0.450165		BUB3	-0.256726	0.00112946		CCP110	0.0456122	0.640845		BUB3	0.0421505	0.425263
CCDC88A	-0.230572	6.05e-05		CADM1	0.01379	0.863461		CD28	-0.683183	4.44089e-16		CADM1	0.14736	0.00508594
CCKBR	0.0118654	0.838643		CALCA	-0.0815308	0.308495		CDC123	-0.121967	0.210754		CALCA	-0.230906	9.61e-06
CCL23	-0.262377	4.58e-06		CAPN1	-0.0514316	0.521018		CDC16	-0.0833186	0.393539		CAPN1	0.25012	1.54e-06
CCL3L3	-0.149745	0.00975577		CAPNS1	0.0772166	0.33488		CDC20	0.0628589	0.520083		CAPNS1	0.293382	1.41e-08
CD160	-0.468621	0		CBFA2T2	-0.271883	0.000548833		CDC23	0.0303985	0.755935		CBFA2T2	0.0439414	0.405842
CD164	-0.0105064	0.856913		CBFA2T3	-0.213693	0.0070185		CDC25A	-0.0384217	0.694383		CBFA2T3	-0.31669	7.91e-10
CD24	0.142868	0.013724		CCDC88A	-0.239773	0.00241046		CDC25B	-0.155906	0.108806		CCDC88A	-0.232733	8.13e-06
CD274	-0.407551	2.59e-13		CCKBR	-0.0628865	0.43247		CDC25C	0.0250299	0.79802		CCKBR	0.111952	0.0337173
CD276	0.258022	6.66e-06		CCL14	-0.132304	0.0974954		CDC27	-0.109192	0.262895		CCL14	-0.30752	2.53e-09
CD28	-0.402898	5.1e-13		CCL23	-0.340586	1.19368e-05		CDC37	0.0954618	0.328024		CCL23	-0.313628	1.17e-09
CD33	-0.277535	1.18e-06		CD160	-0.352561	5.54125e-06		CDC45	-0.000675954	0.994487		CCN1	0.200213	0.00013111
CD3E	-0.627987	0		CD164	-0.197963	0.0126552		CDC6	-0.0584749	0.549655		CD160	-0.202682	0.000107715
CD40LG	-0.493083	0		CD24	-0.0368277	0.645949		CDC7	-0.215522	0.0257832		CD164	0.0944405	0.0735096
CD47	-0.324985	9.84e-09		CD274	-0.687355	0		CDCA5	0.0481397	0.622438		CD24	0.195205	0.000193937
CD70	-0.332607	4.2e-09		CD276	0.145389	0.0683485		CDK10	0.225533	0.0195062		CD274	-0.745199	0
CD74	-0.351456	4.63e-10		CD28	-0.589758	4.44089e-16		CDK13	-0.0314711	0.747607		CD276	0.331499	1.11e-10
CD79A	-0.636923	0		CD33	-0.443704	5.25003e-09		CDK2	0.225943	0.0192804		CD28	-0.611532	0
CD81	0.0187111	0.748113		CD3E	-0.720192	0		CDK2AP1	-0.0258984	0.791169		CD33	-0.400596	2.66e-15
CD86	-0.54018	0		CD40LG	-0.666319	0		CDK4	0.0561878	0.5654		CD3E	-0.748705	0
CDC123	-0.0107519	0.853606		CD47	-0.416468	5.24842e-08		CDK5R1	0.0088903	0.927585		CD40LG	-0.670345	0
CDC14A	-0.332778	4.12e-09		CD70	-0.367058	2.09677e-06		CDK5R2	-0.157899	0.104302		CD47	-0.376922	1.35e-13
CDC16	-0.0422331	0.4684		CD74	-0.690778	0		CDK5RAP1	0.0649993	0.505945		CD70	-0.434554	0
CDC25A	-0.0587578	0.312871		CD79A	-0.501776	1.86497e-11		CDK5RAP3	-0.00239033	0.980505		CD74	-0.595473	0
CDC25B	-0.20125	0.000484073		CD81	-0.0980484	0.220342		CDK6	-0.0126276	0.897285		CD79A	-0.706361	0
CDC25C	-0.00414173	0.943337		CD86	-0.602473	0		CDK7	0.100022	0.305336		CD81	0.0961044	0.0685569
CDC27	-0.00879327	0.880051		CDC123	-0.158481	0.0467181		CDKN1A	0.178619	0.0656534		CD86	-0.56638	0
CDC6	0.0488011	0.402044		CDC14A	-0.341118	1.15441e-05		CDKN1B	-0.333314	0.000451139		CDC123	0.0270498	0.608971
CDC7	-0.0433942	0.456248		CDC16	-0.136481	0.0872792		CDKN1C	0.141225	0.146788		CDC14A	-0.446303	0
CDCA7	-0.194486	0.000752214		CDC25A	-0.0503515	0.52982		CDKN2A	-0.160554	0.0985327		CDC16	0.0631304	0.232149
CDH13	0.354515	3.19e-10		CDC25B	-0.16704	0.0359277		CDKN2B	0.107139	0.272029		CDC25A	-0.0474404	0.369455
CDK10	0.0350141	0.547799		CDC25C	-0.0990646	0.215574		CDKN2C	-0.175856	0.0700098		CDC25B	-0.0655216	0.214904
CDK13	-0.132606	0.0222687		CDC27	-0.141659	0.0758227		CDKN2D	-0.26566	0.0056817		CDC25C	0.00129836	0.980415
CDK2	0.0231665	0.690914		CDC6	-0.102673	0.199238		CDKN3	-0.0994044	0.308348		CDC27	-0.0445009	0.399886
CDK4	0.125018	0.0312484		CDC7	-0.167146	0.0358079		CDT1	0.0937229	0.336952		CDC6	-0.0793337	0.132998
CDK5	0.0686994	0.237862		CDCA7	-0.115415	0.148724		CENPE	-0.0803601	0.41061		CDC7	-0.081417	0.123081
CDK5R1	0.0720927	0.215421		CDH13	0.129541	0.104756		CENPF	-0.145134	0.135816		CDCA7	-0.0885791	0.0933225
CDK6	-0.0283792	0.626178		CDK10	0.0166165	0.835837		CEP250	-0.0831823	0.394316		CDH13	0.331	1.19e-10
CDK7	0.0149165	0.797953		CDK11B	-0.106646	0.182306		CETN1	-0.104342	0.284815		CDK10	0.165673	0.00160876
CDK9	0.0172728	0.766894		CDK13	-0.241258	0.00226021		CETN3	-0.0504471	0.605835		CDK11B	-0.0209456	0.692048
CDKN1A	0.119278	0.0399491		CDK2	-0.142377	0.0743348		CHEK1	-0.0198966	0.838811		CDK13	0.0216231	0.68262
CDKN1C	0.164844	0.00439392		CDK3	-0.1397	0.0800058		CHEK2	-0.0304865	0.755251		CDK2	0.172047	0.00104737
CDKN2A	-0.0876706	0.131703		CDK4	-0.0714997	0.371994		CHFR	-0.311275	0.00110042		CDK3	0.133435	0.0112678
CDKN2B	0.0897324	0.122828		CDK5	0.120511	0.131484		CHMP1A	0.241307	0.0122831		CDK4	0.240148	4.06e-06
CDKN2C	-0.148416	0.0104318		CDK5R1	-0.029903	0.709168		CIHI	1	NA		CDK5	0.169728	0.00122647
CDKN2D	-0.0676656	0.245015		CDK6	-0.135276	0.0901338		CITED2	0.132982	0.172098		CDK5R1	-0.0112779	0.831136
CDKN3	0.018248	0.754144		CDK7	-0.123131	0.123242		CKAP5	0.104915	0.282161		CDK6	0.0328845	0.533983
CGREF1	0.140198	0.015611		CDK9	-0.115415	0.148724		CKS1B	-0.0503054	0.606848		CDK7	0.173033	0.000978796
CGRRF1	-0.0328077	0.573323		CDKN1A	0.155472	0.0511029		CKS2	-0.143741	0.139653		CDK9	-0.0107444	0.839012
CHEK1	0.0117386	0.840345		CDKN1C	0.0381511	0.634133		CLIP1	-0.055928	0.567203		CDKN1A	0.113922	0.0306919
CHRM1	0.162185	0.00508131		CDKN2A	-0.0854069	0.285983		CNTROB	0.370507	8.55496e-05		CDKN1C	0.0861393	0.102737
CHRM3	0.104649	0.0717299		CDKN2B	-0.0672372	0.401246		CUL1	-0.240763	0.0124869		CDKN2A	0.00232924	0.964872
CHRM4	0.047994	0.409882		CDKN2C	-0.173502	0.0292478		CUL2	-0.159898	0.0999336		CDKN2B	0.175943	0.000799767
CHRM5	0.192763	0.000839631		CDKN2D	-0.0479996	0.549239		CUL3	-0.0731454	0.454015		CDKN2C	-0.0839448	0.111833
CHRNA10	-0.0238738	0.681984		CDKN3	-0.105037	0.189032		CUL4A	0.00540766	0.955915		CDKN2D	-0.0571388	0.279588
CHRNA7	0.0278163	0.633043		CGREF1	0.216866	0.00620074		CUL5	-0.127932	0.189116		CDKN3	-0.00344859	0.948011
CIHI	1	NA		CGRRF1	-0.193759	0.0147144		CXCL8	0.186534	0.0543824		CGREF1	0.225905	1.51e-05
CKS1B	-0.0566856	0.330273		CHEK1	-0.0783301	0.327936		DBF4	-0.272165	0.00456864		CGRRF1	-0.0827555	0.11702
CKS2	-0.153936	0.00787096		CHRM1	0.113133	0.156976		DCTN2	0.353794	0.000185231		CHEK1	0.0506609	0.337813
CLEC11A	0.280932	8.63e-07		CHRM3	0.0504428	0.529073		DCTN3	-0.018388	0.850886		CHRM1	0.112882	0.0322591
CLK1	-0.181434	0.00169128		CHRM4	-0.140004	0.0793443		DDB1	0.112542	0.24844		CHRM3	0.114687	0.029581
CNOT8	-0.168176	0.00365145		CHRM5	-0.141121	0.0769544		DDX11	-0.0521662	0.593592		CHRM4	-0.0121976	0.817597
COL18A1	0.240172	2.88e-05		CHRNA10	-0.187862	0.0180921		DHRS2	0.269265	0.00503828		CHRM5	-0.185011	0.000417689
COL4A3	-0.194768	0.0007387		CHRNA7	-0.0706783	0.377527		DIRAS3	0.0641764	0.511357		CHRNA10	-0.148412	0.00477591
CREG1	-0.111179	0.0556355		CIAO1	-0.138845	0.0818882		DLG1	0.0558153	0.567985		CHRNA7	-0.0638583	0.226799
CRIP1	-0.0857917	0.140214		CIHI	1	NA		DLGAP5	-0.0863704	0.376381		CIAO1	0.026154	0.620885
CRTAM	-0.036583	0.529997		CKLF	-0.195995	0.0135855		DMC1	0.0654944	0.502704		CIHI	1	NA
CSE1L	0.0322937	0.579348		CKS1B	-0.044446	0.579226		DTYMK	0.186799	0.0540345		CKLF	-0.157023	0.00281269
CSF1	-0.102711	0.0771781		CKS2	-0.0805724	0.314235		DUSP13	0.0133427	0.891502		CKS1B	0.0597993	0.257769
CSF1R	-0.397854	1.05e-12		CLEC11A	0.22052	0.00536521		E2F1	0.177786	0.0669436		CKS2	0.0105399	0.842035
CSF3	0.167202	0.00385585		CLK1	-0.249847	0.00154576		EGF	0.135847	0.16296		CLEC11A	0.26751	2.57e-07
CTBP1	-0.0963146	0.0975782		CNOT8	-0.256568	0.00113775		EGFL6	-0.420649	6.4446e-06		CLK1	-0.140041	0.00779149
CTBP2	0.273489	1.71e-06		COL18A1	0.183338	0.0211214		EIF4G2	-0.102471	0.293585		CNOT8	-0.0635815	0.228823
CTF1	0.0975651	0.0932843		COL4A3	-0.189186	0.0172804		ERCC2	0.232557	0.0159313		COL18A1	0.221681	2.19e-05
CTNNBIP1	0.298706	1.55e-07		CREG1	-0.209768	0.00816169		ERCC3	0.0661651	0.498329		COL4A3	-0.223502	1.87e-05
CUL1	-0.248302	1.5e-05		CRIP1	-0.241784	0.00220902		EREG	0.195552	0.0435305		CREG1	-0.126605	0.0162399
CUL2	-0.0497016	0.393405		CRTAM	-0.696452	0		ERN1	-0.215884	0.0255294		CRIP1	-0.151394	0.00398792
CUL3	-0.0279807	0.631035		CSE1L	-0.0688984	0.389687		ESPL1	0.0217775	0.823809		CRTAM	-0.77458	0
CUL4A	-0.058281	0.316821		CSF1	-0.466489	6.50689e-10		FANCG	-0.0892312	0.360718		CSE1L	0.0800088	0.129719
CUL5	-0.0403266	0.488732		CSF1R	-0.406254	1.18236e-07		FBXO5	-0.231147	0.0165996		CSF1	-0.254417	1e-06
CXCL1	-0.0456506	0.433146		CSF3	-0.125352	0.116571		FOXC1	0.0902403	0.35529		CSF1R	-0.361647	1.45e-12
CXCL10	-0.590554	0		CTBP1	0.0696925	0.384233		FOXN3	-0.22603	0.0192327		CSF3	-0.113743	0.0309569
CXCL5	-0.122558	0.0347559		CTBP2	-0.124594	0.118814		FOXO4	0.0979352	0.315588		CTBP1	0.00510266	0.923139
CXCR2	-0.0721783	0.214875		CTF1	0.00849003	0.915683		GADD45A	-0.0528719	0.5886		CTBP2	0.251556	1.34e-06
DAB2	-0.110947	0.0561505		CTNNBIP1	0.0722269	0.367138		GAS1	0.144213	0.138343		CTF1	0.160907	0.002196
DCTN2	0.313811	3.29e-08		CUL1	-0.19294	0.0151476		GFI1	-0.721105	0		CTNNBIP1	0.350975	7.11e-12
DDX11	-0.0884645	0.128229		CUL2	-0.120338	0.132045		GFI1B	-0.0373	0.70288		CUL1	-0.0892137	0.0909907
DERL2	0.000702655	0.990379		CUL3	-0.179818	0.0237722		GML	0.102324	0.294282		CUL2	-0.00706616	0.893714
DHPS	0.141865	0.0144078		CUL4A	-0.189034	0.0173721		GMNN	-0.196492	0.0425113		CUL3	-0.0187892	0.722371
DKC1	-0.0982476	0.0910051		CUL5	-0.157833	0.047635		GPS1	0.254395	0.00818779		CUL4A	0.177837	0.000700106
DLEC1	-0.0789649	0.174706		CXCL1	-0.195736	0.013712		GPS2	0.0350125	0.720322		CUL5	-0.019121	0.717675
DLG1	0.0786621	0.17637		CXCL10	-0.712498	0		GSPT1	0.211642	0.0286418		CXCL1	-0.132604	0.0117899
DLG5	0.161938	0.00514992		CXCL5	-0.156707	0.0492633		GTF2H1	-0.16437	0.0906811		CXCL10	-0.664331	0
DNAJA2	-0.117898	0.0423223		CXCL8	0.109284	0.171665		GTPBP4	-0.0814134	0.404483		CXCL5	-0.0313256	0.553556
DTYMK	0.21428	0.00019878		CXCR2	-0.202947	0.0105452		HCFC1	0.00634812	0.948258		CXCL8	0.213674	4.36e-05
DUSP22	0.0144814	0.803726		DAB2	-0.177323	0.0258196		HERC5	-0.549524	8.80197e-10		CXCR2	-0.269518	2.08e-07
E2F1	-0.0528897	0.363732		DCTN2	0.0245513	0.759452		HEXIM1	0.0525923	0.590576		DAB2	-0.128937	0.01436
E4F1	-9.44e-05	0.998708		DDX11	-0.142797	0.0734758		HEXIM2	0.160721	0.0981776		DCTN2	0.319088	5.79e-10
EDN1	0.137574	0.0176823		DERL2	-0.159275	0.0456147		HPGD	-0.132869	0.172466		DDX11	-0.0193463	0.714493
EEF1E1	0.019968	0.731821		DHPS	0.00643332	0.936059		HSPA2	0.3814	5.05186e-05		DERL2	-0.0857339	0.104371
EGFR	0.24863	1.46e-05		DKC1	-0.209053	0.00838686		HUS1	0.0427423	0.662012		DHPS	0.0700412	0.184858
EGR4	-0.0719443	0.21637		DLEC1	-0.13729	0.0854026		IFNW1	0.0171536	0.860791		DKC1	0.0710126	0.178825
EHF	0.106556	0.0666793		DLG1	-0.139788	0.0798135		ING4	0.112684	0.247843		DLEC1	-0.0290095	0.583268
EID2	0.206677	0.00033634		DLG5	-0.151067	0.0581337		INHA	0.0915136	0.348515		DLG1	0.170248	0.00118403
EIF2AK2	-0.258922	6.16e-06		DNAJA2	-0.200732	0.0114413		INHBA	0.272023	0.00459069		DLG5	0.265299	3.26e-07
EIF5A	0.0300016	0.606571		DNPH1	0.156999	0.0488364		JMY	-0.0219146	0.822718		DNAJA2	0.118405	0.0246607
EIF5A2	0.0537916	0.355597		DTYMK	-4.10734e-05	0.999591		KAT2B	-0.565727	2.16075e-10		DNPH1	0.0296394	0.575115
ELANE	-0.0196006	0.73657		DUSP22	-0.082976	0.29997		KATNA1	-0.183781	0.0581063		DTYMK	0.101555	0.0542106
ELF4	-0.278656	1.07e-06		E2F1	-0.0264893	0.741113		KHDRBS1	-0.286254	0.00279831		DUSP22	-0.211026	5.45e-05
ELF5	-0.100746	0.0830401		E4F1	0.252159	0.00139235		KIF11	-0.0775242	0.427374		E2F1	0.0812974	0.123635
ELN	0.177049	0.00219446		EBI3	-0.54375	1.54765e-13		KIF15	-0.124714	0.20058		E4F1	0.277258	8.92e-08
EMP1	0.167963	0.00369528		EDN1	-0.0527277	0.510556		KIF22	0.148901	0.125843		EBI3	-0.570468	0
EMP2	0.252445	1.06e-05		EEF1E1	0.0406186	0.612349		KIF23	0.0226102	0.817188		EDN1	0.0790189	0.134548
EMP3	-0.338388	2.17e-09		EGFR	0.00310485	0.969116		KIF25	-0.0616639	0.528063		EEF1E1	0.0629856	0.233224
ENPEP	0.206094	0.000349916		EGR4	0.107444	0.179041		KIF2C	0.017565	0.857487		EGFR	0.190229	0.000283425
ENPP7	0.0192946	0.740534		EHF	-0.165722	0.0374369		KNTC1	-0.246527	0.0104738		EGR4	0.0413843	0.433735
EPHB4	0.364444	9.27e-11		EID2	0.0370467	0.643987		KPNA2	-0.141061	0.147265		EHF	0.237613	5.16e-06
EPS15	-0.244822	1.99e-05		EIF2AK2	-0.38277	6.924e-07		KRT7	0.384892	4.25011e-05		EID2	0.224852	1.66e-05
EPS8	-0.0479903	0.409918		EIF5A	0.0870285	0.2769		LATS1	-0.233715	0.0154005		EIF2AK2	-0.334725	7.13e-11
ERBB2	0.170616	0.00318193		EIF5A2	-0.139864	0.079648		LATS2	0.224887	0.0198676		EIF5A	0.14271	0.00668353
ERBB4	-0.0120061	0.836757		ELANE	-0.0977502	0.221755		LIG3	0.0717055	0.462973		EIF5A2	0.107388	0.0417149
ERF	0.0141516	0.808108		ELF4	-0.344656	9.22835e-06		MAD2L1	-0.0557417	0.568496		ELANE	0.000395322	0.994036
ERG	-0.354682	3.12e-10		ELF5	0.00979526	0.90278		MAD2L2	-0.0180304	0.853753		ELF4	-0.141778	0.00705349
ETS1	-0.402515	5.39e-13		ELN	0.0133276	0.867998		MADD	-0.059744	0.541011		ELF5	-0.037295	0.480556
FABP3	0.0160534	0.782924		EMP1	0.102822	0.198582		MAP2K6	-0.303044	0.00150949		ELN	0.0974758	0.064683
FABP6	-0.0506246	0.384668		EMP2	-0.0401592	0.61638		MAP3K11	0.0592248	0.54454		EMP1	0.241421	3.6e-06
FABP7	-0.09839	0.0905351		EMP3	-0.287117	0.00025452		MAPK12	-0.00639708	0.947859		EMP2	0.313603	1.17e-09
FES	-0.243717	2.17e-05		ENPEP	0.165722	0.0374369		MCM2	-0.0742522	0.447195		EMP3	-0.334123	7.75e-11
FGF10	-0.0203532	0.726851		ENPP7	-0.16303	0.0406883		MDM4	-0.283142	0.003125		ENPEP	0.175329	0.00083486
FGF18	0.0660564	0.256444		EPGN	-0.0573979	0.47378		MFN2	-0.0474785	0.627232		ENPP7	-0.186218	0.000382222
FGF4	0.0996034	0.0866097		EPHB4	0.184908	0.020024		MLF1	0.0720137	0.461047		EPGN	0.129411	0.0140022
FGF5	0.111544	0.0548311		EPS15	-0.382137	7.24818e-07		MNAT1	0.194538	0.0446537		EPHB4	0.314173	1.09e-09
FGF6	0.183365	0.00150515		EPS8	-0.0899828	0.260857		MPHOSPH6	0.156655	0.107097		EPS15	-0.241325	3.63e-06
FGFBP1	-0.157181	0.00664212		ERBB2	-0.000670866	0.993325		MPHOSPH9	-0.367582	9.82368e-05		EPS8	0.0143846	0.785627
FGFR1OP	-0.0260001	0.655407		ERBB4	-0.174497	0.0283199		MSH4	-0.193671	0.0456316		ERBB2	0.262555	4.34e-07
FLT1	-0.0550792	0.344183		EREG	-0.0170455	0.83166		MYC	-0.0164777	0.866225		ERBB4	-0.0199994	0.705297
FLT3	-0.467509	0		ERF	0.0876644	0.273392		MYH10	0.272331	0.004543		EREG	0.057647	0.275326
FLT4	-0.00982297	0.86613		ERG	-0.0206234	0.797023		MYO16	-0.0884914	0.364729		ERF	0.18612	0.000384981
FOSL1	0.199906	0.000528985		ETS1	-0.405348	1.2691e-07		NAE1	-0.169347	0.0811967		ERG	-0.0493517	0.350461
FOXO4	0.0995228	0.0868662		EVI5	-0.0863105	0.280897		NASP	-0.122892	0.207286		ETS1	-0.431623	0
FOXP3	0.0394307	0.498448		FABP3	0.053041	0.508043		NBN	-0.263187	0.00616419		EVI5	0.0267988	0.612299
FRK	-0.00295582	0.959545		FABP6	-0.0579851	0.469261		NCAPH	-0.0753541	0.440463		FABP3	0.121207	0.021435
FSCN1	0.109179	0.06021		FABP7	-0.271911	0.000548097		NDC80	-0.193362	0.0459847		FABP6	0.0967955	0.0665816
FTH1	-0.0277246	0.634164		FES	-0.0172037	0.830121		NDE1	0.0496974	0.611208		FABP7	0.049657	0.347485
FZD3	0.0500717	0.389888		FGF10	-0.0619281	0.439531		NEK11	0.160872	0.097857		FES	-0.138855	0.00833407
GAB1	0.0688707	0.236691		FGF18	-0.0574131	0.473663		NEK2	-0.0242903	0.803866		FGF10	-0.038792	0.463106
GAS6	0.057615	0.322392		FGF4	-0.109324	0.171509		NEK6	-0.00964948	0.92142		FGF18	0.0801578	0.129004
GAS8	0.185974	0.00128356		FGF5	0.00871822	0.913426		NOLC1	0.0400432	0.682166		FGF4	0.150648	0.00417324
GCG	-0.120602	0.0377801		FGF6	-0.136889	0.0863298		NOTCH2	0.171097	0.078057		FGF5	0.242744	3.17e-06
GFI1B	-0.141011	0.0150137		FGF7	-0.0591503	0.460362		NPM1	-0.163802	0.0918181		FGF6	0.118239	0.0248645
GHRL	-0.236497	3.84e-05		FGFBP1	-0.0905487	0.257858		NPM2	0.0366782	0.707607		FGF7	-0.118708	0.0242925
GLI1	0.0572856	0.325171		FGFR1OP	-0.103765	0.194474		NUMA1	0.218065	0.0240445		FGFBP1	-0.0952034	0.0712038
GLI2	0.102792	0.0769423		FLT1	0.0545501	0.496032		NUSAP1	-0.0978272	0.316125		FGFR1OP	-0.0996939	0.0587993
GLMN	-0.134112	0.0207801		FLT3	-0.473444	3.3346e-10		PA2G4	0.224496	0.0200887		FLT1	0.211489	5.24e-05
GLP2R	0.0138937	0.811539		FLT3LG	-0.413669	6.57453e-08		PAFAH1B1	0.0562417	0.565027		FLT3	-0.618977	0
GML	0.0700191	0.228947		FLT4	0.15176	0.0569765		PAM	0.17815	0.0663774		FLT3LG	-0.436348	0
GNL3	0.0179676	0.757803		FOSL1	0.105308	0.187888		PBRM1	-0.25774	0.00735748		FLT4	0.0422153	0.424551
GNRH1	-0.0343243	0.555718		FOXO4	-0.140613	0.0780346		PCBP4	0.20311	0.0358847		FOSL1	0.117468	0.0258296
GPC4	0.270296	2.28e-06		FOXP3	-0.624513	0		PDS5B	-0.0675859	0.489129		FOXO4	-0.0124841	0.81339
GPNMB	-0.0518696	0.373072		FRK	-0.217043	0.00615787		PFDN1	0.078548	0.421278		FOXP3	-0.437632	0
GPX1	-0.257802	6.78e-06		FSCN1	0.14468	0.0697209		PIM2	-0.579361	6.24012e-11		FRK	0.171233	0.00110732
GTPBP4	-0.095709	0.0997132		FTH1	-0.249223	0.0015897		PIN1	0.139815	0.150908		FSCN1	0.0685646	0.194313
HCLS1	-0.581932	0		FZD3	0.072881	0.362803		PKMYT1	0.100962	0.300791		FTH1	0.0750155	0.1555
HDGF	-0.0284461	0.625364		GAB1	-0.169973	0.0327513		PLAGL1	-0.0170164	0.861893		FZD3	0.207991	7e-05
HELLS	-0.15386	0.00790204		GAS6	0.0189318	0.813354		PLK1	-0.0690503	0.479743		GAB1	-0.0788139	0.135565
HGS	0.0165019	0.777017		GAS8	-0.0691966	0.387633		PML	-0.248263	0.00992622		GAS6	-0.0138046	0.794072
HOXC10	0.212751	0.000221287		GCG	-0.133034	0.0956444		POLA1	-0.0830494	0.395075		GAS8	0.316266	8.35e-10
HTR1A	0.138655	0.0168017		GFI1B	-0.169255	0.033506		POLD1	-0.0578973	0.553611		GCG	0.163404	0.00186753
ICOSLG	0.0276408	0.63519		GHRL	-0.133463	0.0945699		POLE	-0.0185446	0.84963		GFI1B	-0.0316206	0.549825
IFITM1	-0.450461	4.44e-16		GLI1	-0.162564	0.0412737		PPM1G	0.0820355	0.40089		GHRL	-0.239579	4.29e-06
IFRD2	0.106974	0.0656116		GLI2	-0.124977	0.117675		PPP1R13B	0.308005	0.00124898		GLI1	-0.371595	3.13e-13
IGF1	-0.185505	0.00132102		GLMN	-0.125187	0.117055		PPP1R15A	0.326291	0.000603769		GLI2	-0.0349972	0.508024
IGF1R	0.162927	0.00488036		GLP2R	-0.126231	0.114009		PPP1R9B	-0.12493	0.199796		GLMN	-0.0720132	0.172765
IGFBP4	-0.0347521	0.5508		GML	-0.125577	0.115911		PPP5C	0.0798801	0.413421		GLP2R	0.0794265	0.132543
IGFBP6	-0.00781669	0.893288		GNL3	-0.11704	0.143052		PPP6C	-0.0226497	0.816873		GML	-0.302056	4.97e-09
IGFBP7	0.0435953	0.454161		GNRH1	-0.128592	0.107347		PRC1	0.0443386	0.650204		GNL3	0.174584	0.000879268
IL12B	-0.173571	0.00268682		GPC4	0.0451184	0.573494		PRMT5	0.179667	0.064061		GNRH1	0.0592798	0.261935
IL12RB1	-0.39769	1.07e-12		GPNMB	-0.213115	0.00717739		PRUNE2	0.0403516	0.679852		GPC4	0.279102	7.26e-08
IL15	-0.555496	0		GTPBP4	-0.125525	0.116062		PTEN	-0.0203032	0.835563		GPNMB	0.0124042	0.814564
IL15RA	-0.545299	0		HCLS1	-0.544459	1.42109e-13		PTPRC	-0.856326	0		GPX1	-0.163726	0.0018287
IL1A	0.0583927	0.315892		HDGF	-0.115576	0.148154		RABGAP1	0.246544	0.0104685		GTPBP4	0.0610367	0.248033
IL1B	-0.162999	0.00486114		HELLS	-0.151252	0.0578222		RACGAP1	0.0213956	0.82685		HCLS1	-0.640692	0
IL2	0.0192648	0.74092		HGS	0.00852959	0.915292		RAD1	0.00899312	0.92675		HDGF	0.0756176	0.1522
IL21	-0.138474	0.0169461		HOXC10	0.134251	0.0926213		RAD17	-0.117455	0.228255		HELLS	-0.0823689	0.118746
IL27	-0.225581	8.79e-05		HTR1A	-0.115771	0.147467		RAD21	-0.0518439	0.59588		HGS	0.16356	0.00184863
IL2RA	-0.513497	0		ICOSLG	0.0167656	0.834385		RAD50	-0.0134995	0.890236		HOXC10	0.319396	5.57e-10
IL3	-0.00698716	0.904556		IFITM1	-0.425419	2.51837e-08		RAD51	0.0739193	0.44924		HTR1A	0.169257	0.00126612
IL31RA	-0.00667614	0.908785		IFNL1	-0.356002	4.41871e-06		RAD51B	0.139237	0.152621		ICOSLG	0.00409365	0.938304
IL4	0.0653717	0.261418		IFRD2	0.047741	0.551395		RAD51D	-0.130268	0.181097		IFITM1	-0.508598	0
IL5RA	-0.211832	0.000235928		IGF1	-0.150984	0.058272		RAD52	0.13184	0.175843		IFNL1	-0.220113	2.51e-05
IL6	-0.0999566	0.0854933		IGF1R	0.112649	0.158768		RAD54B	-0.0448872	0.646166		IFRD2	0.269281	2.13e-07
IL6R	-0.123512	0.0333576		IGFBP4	0.00416972	0.958531		RAD54L	0.0811587	0.40596		IGF1	-0.377689	1.19e-13
IL7	-0.328641	6.56e-09		IGFBP6	0.134132	0.0929127		RAD9A	0.103103	0.290605		IGF1R	0.287496	2.8e-08
IL9	0.00142088	0.980546		IGFBP7	0.00713309	0.929121		RAN	-0.224994	0.0198072		IGFBP4	-0.0536097	0.310409
IL9R	-0.315323	2.8e-08		IL11	0.194446	0.0143589		RASSF1	-0.0661705	0.498294		IGFBP6	-0.104174	0.0482604
ING1	-0.0549546	0.345277		IL12B	-0.615635	0		RB1	-0.234561	0.0150218		IGFBP7	0.00295553	0.955436
ING4	-0.0792342	0.173235		IL12RB1	-0.695621	0		RBBP8	-0.208792	0.0309093		IL11	0.331296	1.14e-10
ING5	0.0280654	0.63		IL12RB2	-0.293077	0.000186174		RCC1	0.124695	0.200649		IL12B	-0.837906	0
INHA	0.155803	0.00714107		IL15	-0.61788	0		REC8	-0.333158	0.000454102		IL12RB1	-0.752912	0
INSIG1	0.024483	0.674328		IL15RA	-0.587002	4.44089e-16		RGCC	-0.120437	0.216576		IL12RB2	-0.29375	1.35e-08
INSL4	0.0863876	0.13747		IL18	-0.484808	1.08255e-10		RHOB	0.245862	0.0106905		IL15	-0.699724	0
IRF2	-0.30987	4.97e-08		IL1A	-0.130156	0.103105		RINT1	-0.090049	0.356315		IL15RA	-0.546865	0
ISG20	-0.591247	0		IL1B	-0.299938	0.00012879		RPRM	0.088413	0.365156		IL18	-0.570619	0
JAG2	0.135276	0.0196898		IL2	-0.417064	5.00115e-08		RUNX3	-0.359225	0.000144778		IL1A	0.0357932	0.498416
KAT2B	-0.131791	0.0231113		IL21	-0.500988	2.02807e-11		SAC3D1	0.190316	0.0495877		IL1B	-0.0697829	0.186487
KHDRBS1	-0.126646	0.0290965		IL27	-0.540723	2.23821e-13		SASS6	-0.0109328	0.91101		IL2	-0.430698	0
KIF15	-0.0678058	0.244036		IL2RA	-0.557593	2.75335e-14		SERTAD1	0.0818984	0.401681		IL21	-0.748055	0
KIF2C	-0.0519722	0.372126		IL3	-0.187564	0.0182794		SESN1	-0.199726	0.0391556		IL27	-0.330147	1.33e-10
KITLG	-0.0172196	0.76759		IL31RA	-0.137966	0.0838612		SH3BP4	0.409663	1.17747e-05		IL2RA	-0.565437	0
KLF10	0.0885611	0.127811		IL4	-0.16484	0.0384773		SIK1	0.0111631	0.909144		IL3	0.130894	0.0129333
KLF11	0.186615	0.00123385		IL5RA	-0.243874	0.00201595		SKP2	-0.150316	0.122245		IL31RA	-0.320897	4.58e-10
KLF4	-0.0565463	0.331464		IL6	-0.18283	0.0214876		SMAD3	0.0943308	0.333813		IL4	-0.0165251	0.754682
KLK8	0.0610554	0.294292		IL6R	-0.293741	0.000179731		SMC1A	-0.218632	0.0236707		IL5RA	-0.474428	0
KRT16	0.0767209	0.187319		IL7	-0.568857	6.21725e-15		SMC3	-0.100105	0.304933		IL6	-0.278471	7.79e-08
KRT2	-0.0380602	0.513506		IL9	-0.138343	0.0830101		SMC4	-0.177699	0.0670793		IL6R	-0.450131	0
KRT4	0.12054	0.0378785		IL9R	-0.540534	2.28706e-13		SPDYA	0.00636768	0.948099		IL7	-0.489996	0
LAMA1	0.0823609	0.156833		ING1	-0.125206	0.117001		SPHK1	0.127265	0.191451		IL9	0.0467156	0.376822
LAMB1	0.00299338	0.959031		ING4	-0.213145	0.00716895		SPO11	-0.0724252	0.458483		ING1	0.00160624	0.975772
LAMP3	-0.610048	0		ING5	-0.160635	0.0437756		STAG3	-0.20477	0.0343655		ING4	0.0594711	0.260395
LDOC1	0.0594105	0.307517		INHA	0.232864	0.00323586		STK11	0.103186	0.290214		ING5	0.0644599	0.222444
LGI1	0.0973338	0.094067		INSIG1	0.0150253	0.851366		STMN1	-0.0382551	0.695643		INHA	0.248736	1.77e-06
LIF	0.0023315	0.968084		INSL4	-0.118917	0.136704		STRN3	0.0672822	0.491088		INSIG1	0.171662	0.00107535
LMO1	0.0504579	0.386238		IRF2	-0.517399	3.38307e-12		SUGT1	-0.0143764	0.883155		INSL4	-0.0430772	0.415147
LRP1	0.134944	0.0199961		ISG20	-0.406084	1.19821e-07		SUN2	0.0836029	0.391921		IRF2	-0.42791	0
LRP5	0.207541	0.000317115		JAG2	0.194057	0.0145593		SYCP1	0.0638386	0.513587		ISG20	-0.650069	0
LRPAP1	0.137951	0.017371		KAT2B	-0.428693	1.91491e-08		TAF1	-0.0687076	0.481931		JAG2	0.216592	3.4e-05
LST1	-0.392657	2.18e-12		KHDRBS1	-0.141553	0.0760454		TAF1L	-0.241933	0.0120529		KAT2B	-0.486488	0
LY86	-0.26038	5.44e-06		KIAA1429	-0.100379	0.209516		TARDBP	-0.192986	0.0464176		KHDRBS1	0.136757	0.00937729
LYN	-0.320016	1.69e-08		KIF15	-0.191373	0.0160081		TBRG1	-0.265339	0.00574233		KIAA1429	0.143141	0.00651858
MAGED1	0.268136	2.76e-06		KIF2C	-0.0907099	0.257008		TBRG4	-0.0979349	0.315589		KIF15	0.0199919	0.705402
MAP3K11	-0.0217764	0.708591		KITLG	-0.285222	0.000280729		TBX3	0.23294	0.0157543		KIF2C	0.0268263	0.611934
MAPRE1	-0.015807	0.786175		KLF10	-0.127451	0.110527		TGFA	0.0994534	0.308108		KITLG	-0.0731518	0.166056
MAPRE2	-0.0341434	0.557805		KLF11	-0.0666105	0.405659		TGFB1	-0.291989	0.00227569		KLF10	0.0841889	0.110791
MARK4	0.143428	0.0133546		KLF4	-0.110419	0.167232		TGFB2	0.337791	0.000373291		KLF11	0.136939	0.00928276
MAS1	-0.00105994	0.985488		KLK8	0.177153	0.0259648		TIMELESS	0.033886	0.728965		KLF4	-0.0606424	0.251107
MATK	-0.409726	1.88e-13		KRT16	0.180764	0.023033		TIPIN	-0.131929	0.175552		KLK8	0.0854809	0.105402
MCTS1	-0.095202	0.101529		KRT2	-0.253705	0.0012977		TMEM8B	0.321226	0.000741839		KRT16	0.198383	0.000151444
MDM2	0.101008	0.082237		KRT4	0.00232902	0.97683		TOP3A	0.23513	0.014772		KRT2	-0.130187	0.0134336
MFN2	0.0544466	0.349761		LAMA1	0.0365508	0.648433		TP53	0.0547867	0.57515		KRT4	0.168436	0.00133805
MIF	0.308431	5.77e-08		LAMB1	0.128431	0.107792		TP53BP2	-0.0542381	0.578989		LAMA1	-0.00178859	0.973022
MKI67	-0.0508486	0.382566		LAMC1	-0.0267936	0.738247		TPD52L1	0.20816	0.031432		LAMB1	0.0529629	0.316291
MNAT1	0.149526	0.00986465		LAMP3	-0.644197	0		TPX2	-0.0145624	0.881653		LAMC1	0.158836	0.00250748
MNT	0.147256	0.011056		LDOC1	-0.0271343	0.735041		TRIAP1	-0.0227181	0.81633		LAMP3	-0.687383	0
MS4A2	0.0581371	0.318019		LGI1	-0.0761547	0.341589		TTK	-0.0691287	0.479243		LDOC1	0.0983871	0.0622097
MST1R	0.176604	0.00225253		LIF	0.0194369	0.80847		TTN	-0.461801	5.53489e-07		LGI1	0.140818	0.00745318
MT3	0.0430076	0.460274		LMO1	0.0791394	0.322947		TUBE1	0.0269206	0.783126		LIF	0.0316682	0.549225
MXD1	-0.0263624	0.65092		LRP1	0.0333988	0.676972		TUBG1	0.0747281	0.444281		LMO1	0.120514	0.0221969
MXD4	-0.0412954	0.478341		LRP5	0.0230148	0.774087		UBB	-0.0288526	0.767987		LRP1	0.0627893	0.234686
MXI1	0.184736	0.00138468		LRPAP1	0.163483	0.0401248		UBE2C	0.00209645	0.982902		LRP5	0.241968	3.41e-06
MYC	-0.0580465	0.318776		LST1	-0.558667	2.39808e-14		UHMK1	-0.161412	0.0967225		LRPAP1	0.154435	0.00330718
MYO16	-0.134901	0.0200361		LY86	-0.438048	8.61217e-09		UHRF2	-0.204971	0.0341855		LST1	-0.565558	0
NAA35	-0.0329419	0.571754		LYN	-0.39685	2.43932e-07		UPF1	0.177414	0.0675251		LY86	-0.373172	2.44e-13
NAB2	0.178623	0.00199996		MAGED1	-0.00641506	0.93624		USH1C	0.132296	0.174341		LYN	-0.351556	6.53e-12
NAMPT	0.155404	0.00729189		MAP3K11	-0.0696134	0.384774		USP16	-0.252686	0.00864298		MAGED1	0.284066	4.15e-08
NAP1L1	-0.0838363	0.149513		MAPRE1	-0.257124	0.00110883		XPC	-0.370957	8.37365e-05		MAP3K11	0.000844142	0.987266
NASP	-0.157649	0.00647962		MAPRE2	-0.0632272	0.429975		XRCC2	-0.0594796	0.542807		MAPRE1	0.13261	0.0117864
NCK1	-0.324913	9.92e-09		MARK4	0.0392312	0.624557		ZBTB17	0.0568733	0.560659		MAPRE2	0.0484497	0.359347
NCK2	0.0277869	0.633402		MAS1	-0.107121	0.180357		ZW10	0.018525	0.849787		MARK4	0.158114	0.00262534
NDN	-0.0263885	0.650597		MATK	-0.202734	0.0106286		ZWINT	-0.100972	0.300744		MAS1	-0.0142527	0.787546
NDP	-0.0350576	0.547301		MCTS1	-0.087993	0.271591						MATK	-0.317873	6.78e-10
NDUFS4	-0.0645586	0.267409		MDM2	-0.191309	0.016044						MCTS1	-0.0374936	0.478221
NF1	5.41e-05	0.99926		MDM4	-0.174844	0.0280024						MDM2	-0.142049	0.00694411
NF2	0.246897	1.68e-05		MFN2	-0.201417	0.0111575						MDM4	-0.146468	0.0053626
NME1	-0.0101299	0.861989		MIA	0.0329394	0.681171						MFN2	0.149965	0.00434962
NOP2	-0.187744	0.00115064		MIF	0.350248	6.44211e-06						MIA	0.0228937	0.66507
NOTCH2	0.072116	0.215272		MKI67	-0.184914	0.0200199						MIF	0.149225	0.00454811
NOX4	0.18574	0.00130208		MNAT1	0.00671323	0.933283						MKI67	-0.0246828	0.640668
NPY	0.0122562	0.833405		MNT	-0.0323157	0.686888						MNAT1	0.170773	0.00114255
NR6A1	-0.0718637	0.216886		MPL	-0.0576382	0.471927						MNT	0.141302	0.007249
NRP1	0.0857152	0.14057		MS4A2	-0.133758	0.0938364						MPL	0.00993912	0.850931
NUDC	0.151202	0.00905956		MST1R	-0.171606	0.0310875						MS4A2	-0.176593	0.000764164
NUP62	-0.379852	1.25e-11		MT3	-0.0765442	0.339118						MST1R	0.12972	0.0137731
OPRM1	0.129263	0.0259048		MTCP1	-0.318032	4.65928e-05						MT3	0.12886	0.0144193
OSM	-0.0528448	0.36414		MXD1	-0.165181	0.0380726						MTCP1	-0.179804	0.000608831
OSMR	0.100945	0.0824298		MXD4	0.0694035	0.386212						MXD1	-0.0958991	0.0691527
PA2G4	0.0524211	0.368004		MXI1	-0.0307245	0.701553						MXD4	0.0701032	0.184469
PCNA	-0.110093	0.0580832		MYC	-0.021381	0.789737						MXI1	0.247418	2.01e-06
PDAP1	0.129516	0.0256124		MYO16	-0.177755	0.0254546						MYC	0.030767	0.560655
PDGFA	0.268051	2.79e-06		NAA35	-0.193905	0.0146383						MYO16	-0.157862	0.00266748
PDGFRA	-0.101513	0.08071		NAB2	0.0724094	0.365925						NAA35	0.0581537	0.271121
PDS5B	-0.199494	0.000543485		NAMPT	-0.200957	0.0113473						NAB2	0.150081	0.00431899
PDZK1	-0.0469808	0.419849		NANOG	-0.174564	0.0282584						NAMPT	0.0931329	0.0776033
PEMT	0.187666	0.00115628		NAP1L1	-0.185772	0.0194413						NANOG	0.0641018	0.225029
PGF	0.157823	0.00642017		NASP	-0.120672	0.130965						NAP1L1	0.0190364	0.718872
PIM1	-0.232689	5.15e-05		NCK1	-0.463064	8.99506e-10						NASP	-0.0242865	0.646042
PIM2	-0.642448	0		NCK2	-0.0450941	0.573701						NCK1	-0.235375	6.36e-06
PLG	-0.0814315	0.161581		NDN	0.0408772	0.610085						NCK2	0.0266157	0.614732
PLK1	-0.0238339	0.682486		NDP	-0.131698	0.0990516						NDN	0.0589431	0.264659
POLA1	-0.0638967	0.272355		NDUFS4	-0.0291272	0.716386						NDP	-0.085521	0.105238
POU1F1	-0.0779663	0.180238		NF1	-0.16829	0.034543						NDUFS4	0.163894	0.00180867
POU3F2	-0.0199597	0.731927		NF2	0.135781	0.0889283						NF1	0.113592	0.0311823
PPARD	-0.000210705	0.997115		NME1	0.179416	0.0240921						NF2	0.152968	0.00362105
PPM1D	-0.0587028	0.313325		NME2	0.227445	0.00405304						NME1	0.137707	0.00889179
PRDM4	0.0405836	0.485964		NOP2	-0.206096	0.00937774						NME2	0.0863145	0.102037
PRDX1	-0.031368	0.590274		NOTCH2	-0.181008	0.0228461						NOP2	-0.0731477	0.16608
PRG4	-0.074874	0.198192		NOX4	0.122136	0.126324						NOTCH2	0.159939	0.00233694
PRKD1	0.139466	0.0161657		NPM1	-0.0738668	0.356331						NOX4	0.240691	3.86e-06
PRKRA	-0.0120203	0.836567		NPY	-0.0370772	0.643715						NPM1	0.167945	0.00138288
PRL	0.0889033	0.126339		NR6A1	-0.0604829	0.450301						NPY	0.125123	0.0175426
PRMT5	-0.0307437	0.597695		NRDC	-0.284519	0.000291067						NR6A1	0.104631	0.0472797
PROK2	-0.115644	0.0464529		NRP1	-0.031406	0.695258						NRDC	-0.0159754	0.762593
PRTN3	0.00660331	0.909776		NUDC	0.0898702	0.261456						NRP1	0.0606077	0.251379
PTCH1	-0.0399341	0.492976		NUP62	-0.143254	0.0725511						NUDC	0.261739	4.73e-07
PTEN	-0.127787	0.0276666		OPRM1	-0.132191	0.0977833						NUP62	-0.0175727	0.739675
PTHLH	0.0125576	0.829371		OSM	-0.210787	0.00784996						OPRM1	0.0115135	0.827663
PTK2B	-0.516375	0		OSMR	-0.1406	0.0780606						OSM	-0.0551926	0.296319
PTN	0.258142	6.59e-06		PA2G4	-0.0365691	0.648269						OSMR	-0.074078	0.160745
PTPRC	-0.471105	0		PAWR	-0.0757014	0.344478						PA2G4	0.117869	0.0253233
PYY	0.0633512	0.276479		PCNA	-0.210185	0.0080329						PAWR	0.313977	1.12e-09
QSOX1	0.0967988	0.0958974		PDAP1	0.103552	0.195396						PCNA	0.0225508	0.669788
RACGAP1	0.0160841	0.782519		PDF	0.0740067	0.355418						PDAP1	0.191646	0.000254647
RAF1	0.0239663	0.680819		PDGFA	0.142259	0.0745791						PDF	0.144653	0.00596826
RAPGEF3	-0.0338236	0.561501		PDGFRA	0.0203648	0.799514						PDGFA	0.270579	1.85e-07
RARRES1	-0.202103	0.000457434		PDS5B	-0.171345	0.031349						PDGFRA	-0.0546846	0.300794
RASGRP4	-0.0419669	0.47121		PDZK1	-0.0209246	0.794124						PDS5B	-0.0216301	0.682524
RBBP4	0.0766361	0.187808		PEMT	0.124512	0.119059						PDZK1	-0.02171	0.681414
RBBP7	-0.0261805	0.653171		PGF	0.341371	1.13621e-05						PEMT	0.156719	0.0028671
RBFOX2	0.361019	1.43e-10		PIM1	-0.0748647	0.349852						PGF	0.128564	0.0146475
REG1A	0.0794536	0.172044		PIM2	-0.572693	3.77476e-15						PIM1	-0.14716	0.0051469
REG1B	0.084364	0.146959		PLG	-0.113203	0.156718						PIM2	-0.719288	0
REG3A	0.0530995	0.36183		PLK1	-0.040579	0.612696						PLAAT4	-0.464201	0
RERG	-0.0555414	0.340143		POLA1	-0.174062	0.0287226						PLG	0.0949825	0.0718655
RHOG	-0.362453	1.19e-10		POU1F1	-0.135173	0.0903824						PLK1	0.0602111	0.2545
RPS27	-0.26189	4.78e-06		POU3F2	-0.100142	0.210601						POLA1	0.0583834	0.26923
RPS4X	-0.138148	0.0172097		PPARD	-0.122796	0.124272						POU1F1	-0.103102	0.0506274
RUNX3	-0.488173	0		PPM1D	-0.125333	0.116625						POU3F2	0.033017	0.532336
S100A11	0.0304349	0.601381		PRDM4	-0.209972	0.00809848						PPARD	0.0564228	0.285667
S100B	0.0421909	0.468844		PRDX1	-0.208067	0.00870633						PPM1D	0.028368	0.591626
S1PR2	0.0303443	0.602466		PRG4	-0.0256557	0.748984						PRDM4	-0.00788946	0.881417
SCG2	0.0927715	0.110601		PRKD1	-0.000591762	0.994112						PRDX1	0.115122	0.0289662
SCIN	0.261198	5.07e-06		PRKRA	-0.108594	0.174406						PRG4	-0.154312	0.00333241
SERPINF1	-0.142631	0.0138826		PRL	-0.0285765	0.721525						PRKD1	0.164494	0.00173878
SERTAD1	0.0679281	0.243185		PRMT5	-0.0716732	0.370832						PRKRA	0.127043	0.0158706
SESN1	-0.0306081	0.599313		PROK2	-0.19793	0.0126705						PRL	0.0425551	0.420829
SFN	0.0870624	0.134414		PRTN3	-0.0882395	0.270245						PRMT5	0.198095	0.000154908
SFTPD	-0.0299183	0.607572		PTCH1	-0.196381	0.0133983						PROK2	-0.109126	0.0384991
SIPA1	-0.363353	1.06e-10		PTEN	-0.135997	0.0884166						PRTN3	0.133015	0.011529
SIRPG	-0.432437	5.77e-15		PTHLH	-0.0352578	0.660081						PSPHP1	0.138297	0.00860124
SKP2	-0.0702857	0.227175		PTK2B	-0.550066	7.10543e-14						PTCH1	-0.0491156	0.352774
SLAMF1	-0.70278	0		PTN	0.0496973	0.535186						PTEN	-0.117735	0.025492
SPDYA	0.0614782	0.290956		PTPRC	-0.684087	0						PTHLH	0.00165048	0.975105
SPEG	0.126566	0.0291994		PYY	-0.182648	0.0216204						PTK2B	-0.646881	0
SPHK1	0.118175	0.0418373		QSOX1	0.116595	0.144586						PTN	-0.0585483	0.267878
SPOCK1	0.38955	3.35e-12		RACGAP1	-0.120471	0.131612						PTPRC	-0.777351	0
SRA1	0.0274008	0.638131		RAF1	-0.229943	0.00365572						PYY	0.0788903	0.135186
SST	0.0509462	0.381652		RAPGEF3	-0.0705627	0.37831						QSOX1	0.186465	0.000375296
SSTR1	0.0796094	0.171203		RARRES1	-0.27722	0.000421405						RACGAP1	0.099126	0.0602619
SSTR5	0.0185604	0.750074		RASGRP4	-0.29012	0.000217607						RAF1	0.0628994	0.233865
STAMBP	0.148791	0.0102374		RBBP4	-0.190284	0.016631						RAPGEF3	-0.137177	0.00916
STIL	-0.0448971	0.440785		RBBP7	-0.0794132	0.321271						RARRES1	-0.250212	1.53e-06
SYK	-0.417474	5.91e-14		RBFOX2	-0.0130233	0.870985						RASGRP4	-0.111376	0.0346483
TACSTD2	0.0263825	0.650671		REG1A	-0.0746791	0.351052						RBBP4	0.0675244	0.201183
TAL1	0.044805	0.441723		REG1B	-0.126836	0.112271						RBBP7	0.0451876	0.392646
TBC1D8	0.200199	0.000518887		REG3A	-0.142231	0.0746355						RBFOX2	0.274078	1.27e-07
TBRG1	0.0533587	0.359487		RERG	-0.137336	0.0852977						REG1A	0.159851	0.00235023
TBRG4	0.0279074	0.63193		RHOG	-0.293452	0.000182513						REG1B	0.160831	0.0022068
TBX2	0.297125	1.82e-07		RPS27	-0.0442239	0.581125						REG3A	0.147699	0.00498401
TBX3	0.162628	0.00496048		RPS4X	-0.0254914	0.750539						RERG	0.0313745	0.552937
TBX5	-0.0384907	0.50875		RUNX3	-0.34692	7.98542e-06						RHOG	-0.180654	0.00057292
TCF19	-0.0868022	0.135586		S100A11	0.114739	0.151132						RPS27	-0.0208242	0.693743
TCFL5	0.231842	5.49e-05		S100B	-0.0700424	0.381844						RPS4X	0.0669673	0.204934
TCIRG1	-0.342036	1.42e-09		S1PR2	-0.200108	0.0117055						RUNX3	-0.398498	3.77e-15
TDGF1	0.0113355	0.845758		S1PR3	-0.204855	0.00982358						S100A11	0.153678	0.00346587
TFDP1	0.0472217	0.417466		SCG2	0.129645	0.104477						S100B	-0.149994	0.00434177
TGFA	-0.00799671	0.890846		SCIN	-0.0665892	0.40581						S1PR2	-0.116913	0.0265436
TGFB1I1	0.332413	4.3e-09		SERPINF1	-0.0802469	0.316201						S1PR3	0.0534721	0.311654
TGFB2	0.191124	0.000931486		SERTAD1	-0.027615	0.730527						SCG2	0.0569513	0.281171
TGFBI	0.0631753	0.277817		SESN1	-0.101797	0.20312						SCIN	0.146311	0.00541275
TGFBR1	0.0711976	0.221187		SFN	0.116245	0.145803						SERPINF1	-0.0519528	0.325622
TGFBR2	-0.238416	3.3e-05		SFTPD	-0.154997	0.0518247						SERTAD1	0.131394	0.0125896
THPO	-0.0287136	0.622114		SIPA1	-0.175629	0.027295						SESN1	-0.0890778	0.0914858
TIMELESS	-0.00657812	0.910119		SIRPG	-0.731021	0						SFN	0.23322	7.77e-06
TIMP1	0.0275996	0.635694		SKP2	-0.109169	0.172122						SFTPD	0.11975	0.0230638
TIPIN	-0.128842	0.0263965		SLAMF1	-0.694088	0						SIPA1	-0.381971	5.97e-14
TM4SF4	-0.0112347	0.847112		SLC29A2	0.111049	0.164808						SIRPG	-0.811258	0
TNFRSF11A	-0.014469	0.80389		SPDYA	-0.0503697	0.52967						SKP2	-0.0182586	0.729901
TNFRSF17	-0.63027	0		SPEG	0.066218	0.408438						SLAMF1	-0.826191	0
TNFRSF8	-0.236847	3.73e-05		SPHK1	0.0936003	0.242095						SLC29A2	0.282272	5.09e-08
TNFRSF9	-0.510019	0		SPOCK1	0.208633	0.00852164						SPDYA	0.0902119	0.087417
TNFSF13	-0.200062	0.000523589		SRA1	0.0533392	0.505658						SPEG	0.210404	5.74e-05
TNFSF13B	-0.495571	0		SSR1	-0.0471569	0.556282						SPHK1	0.0823489	0.118836
TNFSF15	0.0996969	0.0863132		SST	-0.0334718	0.676305						SPOCK1	0.341688	2.7e-11
TNFSF4	-0.161915	0.00515619		SSTR1	-0.0814273	0.309111						SRA1	0.0681932	0.196746
TNFSF9	0.140411	0.0154525		SSTR2	-0.267879	0.00066683						SSR1	-0.00591182	0.910998
TOB1	0.152383	0.00852792		SSTR3	-0.548076	9.10383e-14						SST	0.149648	0.0044338
TOB2	0.111932	0.053989		SSTR4	-0.119823	0.133717						SSTR1	-0.0171645	0.745511
TP53	0.00726749	0.900746		SSTR5	-0.125479	0.116196						SSTR2	-0.272794	1.46e-07
TP53I11	0.306527	7.02e-08		STAMBP	-0.00584308	0.941915						SSTR3	-0.744268	0
TPX2	0.0470756	0.41891		STIL	-0.213714	0.00701271						SSTR4	0.153665	0.0034688
TRAIP	0.0870468	0.134484		SYK	-0.461052	1.08602e-09						SSTR5	0.189051	0.000309653
TRIB1	-0.0895276	0.123688		TACSTD2	0.0776973	0.331871						STAMBP	0.196239	0.000179024
TRIM27	-0.119419	0.039713		TAL1	-0.0804994	0.314675						STIL	0.0147694	0.780037
TSC1	-0.0595429	0.306438		TBC1D8	-0.0554263	0.489127						SYK	-0.494999	0
TSHR	-0.255593	8.17e-06		TBRG1	-0.154903	0.0519692						TACSTD2	0.290496	1.98e-08
TSPAN31	0.120794	0.0374732		TBRG4	0.0926967	0.246691						TAL1	-0.126015	0.0167483
TSPO	0.157927	0.0063852		TBX2	0.213866	0.00697145						TBC1D8	0.212027	5.01e-05
TSPY1	0.0135199	0.816518		TBX3	0.0438528	0.584305						TBRG1	-0.126498	0.0163304
TTK	-0.0389428	0.503781		TBX5	-0.00755599	0.924931						TBRG4	0.170301	0.00117977
TUSC2	-0.097937	0.0920366		TCF19	-0.136536	0.0871512						TBX2	0.170349	0.00117598
TXN	-0.102231	0.0785782		TCFL5	-0.0851483	0.28745						TBX3	0.243976	2.81e-06
UBE2V2	0.0952093	0.101503		TCIRG1	-0.135596	0.0893698						TBX5	-0.00919272	0.86201
UBR5	-0.0723497	0.213786		TDGF1	-0.243528	0.00204689						TCF19	-0.00193211	0.970858
UHRF2	-0.138698	0.0167675		TENM1	-0.160413	0.0440716						TCFL5	0.195716	0.000186421
UMOD	-0.0169169	0.771563		TFDP1	-0.14102	0.0771669						TCIRG1	-0.331151	1.16e-10
USP8	-0.117554	0.0429319		TGFA	0.0173558	0.828642						TDGF1	-0.00418522	0.936927
UTP20	0.0194586	0.738409		TGFB1I1	0.189025	0.0173776						TENM1	-0.462439	0
VEGFA	0.271089	2.12e-06		TGFB2	-0.08119	0.310528						TFDP1	0.107768	0.0409932
VEGFB	0.101912	0.079518		TGFBI	0.0154025	0.847679						TGFA	0.0408828	0.439332
VHL	0.180535	0.00178491		TGFBR1	-0.0403813	0.61443						TGFB1I1	0.295645	1.08e-08
VIP	0.0832174	0.152551		TGFBR2	-0.225209	0.00444122						TGFB2	0.239294	4.4e-06
VIPR1	0.167281	0.00383885		THAP12	-0.155673	0.0508						TGFBI	0.110975	0.0353102
VTI1B	0.0796222	0.171133		THPO	-0.0566646	0.479457						TGFBR1	0.278755	7.55e-08
ZEB1	0.00869341	0.881403		TIMELESS	-0.208646	0.0085177						TGFBR2	-0.345048	1.67e-11
ZFP36L2	-0.0198631	0.733176		TIMP1	0.0218009	0.785707						THAP12	0.0524762	0.320765
ZMYND11	0.00141584	0.980615		TIPIN	-0.0506223	0.527606						THPO	0.0454237	0.390175
				TM4SF4	0.0300156	0.708123						TIMELESS	0.0637497	0.227591
				TNFRSF11A	-0.0266384	0.739708						TIMP1	-0.0737367	0.162687
				TNFRSF17	-0.484939	1.06836e-10						TIPIN	-0.0262366	0.619783
				TNFRSF8	-0.541152	2.12275e-13						TM4SF4	0.145239	0.00576615
				TNFRSF9	-0.638277	0						TNFRSF11A	-0.0263616	0.618116
				TNFSF12	-0.242645	0.00212754						TNFRSF17	-0.682673	0
				TNFSF13	-0.265728	0.00073947						TNFRSF8	-0.62436	0
				TNFSF13B	-0.613648	0						TNFRSF9	-0.65414	0
				TNFSF15	-0.341632	1.11764e-05						TNFSF12	-0.167461	0.00142838
				TNFSF4	-0.252235	0.00138755						TNFSF13	-0.186034	0.000387442
				TNFSF8	-0.477537	2.23438e-10						TNFSF13B	-0.59419	0
				TNFSF9	-0.0650436	0.416818						TNFSF15	-0.333286	8.69e-11
				TOB1	-0.0391917	0.624907						TNFSF4	-0.257903	7.03e-07
				TOB2	-0.0814334	0.309075						TNFSF8	-0.552198	0
				TP53	-0.163389	0.0402415						TNFSF9	0.0991551	0.0601863
				TP53I11	0.0241953	0.762835						TOB1	0.253219	1.13e-06
				TPX2	-0.199205	0.0120976						TOB2	0.166954	0.00147757
				TRAIP	-0.0509904	0.524604						TP53	0.0146418	0.781889
				TRIB1	-0.284023	0.000298574						TP53I11	0.187623	0.000344456
				TRIM27	-0.123724	0.121431						TPX2	0.0459564	0.384635
				TSC1	-0.102916	0.198169						TRAIP	0.0690589	0.191109
				TSHR	-0.410164	8.69203e-08						TRIB1	-0.179214	0.000634956
				TSPAN31	-0.117633	0.141022						TRIM27	0.172278	0.00103093
				TSPO	0.219547	0.00557737						TSC1	0.0598647	0.257249
				TTK	-0.0860823	0.282176						TSHR	-0.471866	0
				TUSC2	-0.0390274	0.62636						TSPAN31	0.131753	0.0123474
				TXN	0.032985	0.680754						TSPO	0.344365	1.85e-11
				UBE2V2	-0.0328968	0.681561						TSPY1	0.152623	0.00369886
				UBR5	-0.136432	0.0873931						TTK	0.0282559	0.593093
				UHRF1	0.0182047	0.8204						TUSC2	0.176496	0.000769408
				UHRF2	-0.145675	0.0678011						TXN	0.0921324	0.0808588
				UMOD	-0.205086	0.00973914						UBE2V2	0.16737	0.00143712
				USP8	-0.22031	0.00541034						UBR5	0.11088	0.0354678
				UTP20	-0.125272	0.116804						UHRF1	0.0762027	0.149044
				VEGFA	0.202494	0.0107234						UHRF2	-0.147552	0.00502788
				VEGFB	0.114648	0.151459						UMOD	0.0992127	0.0600367
				VEGFD	-0.161734	0.0423359						USP8	-0.0765003	0.147458
				VHL	-0.177789	0.0254266						UTP20	0.0876275	0.0969091
				VIP	-0.118841	0.136957						VEGFA	0.425412	0
				VIPR1	0.0705018	0.378722						VEGFB	0.247159	2.06e-06
				VTI1B	-0.0446316	0.577641						VEGFD	-0.233931	7.27e-06
				ZEB1	-0.120611	0.131161						VHL	0.0719375	0.173218
				ZFP36L2	-0.229687	0.0036947						VIP	-0.0490112	0.353799
				ZMYND11	-0.156519	0.0495406						VIPR1	0.207333	7.39e-05
				ZPR1	-0.127354	0.110802						VTI1B	0.0333089	0.528715
												ZEB1	-0.130333	0.0133286
												ZFP36L2	-0.127525	0.0154741
												ZMYND11	0.17226	0.00103217
												ZPR1	0.0541349	0.305685
